# Supplementary material for: Comprehensive transcriptome and metabolome profiling reveal metabolic mechanisms of Nitraria sibirica Pall. to salt stress
Source: Sci Rep. 2021 Jun 18;11:12878. doi: 10.1038/s41598-021-92317-6 (PMC8213879; doi:10.1038/s41598-021-92317-6)
Supplement: Supplementary file 2 — Supplementary Table S1. [file 41598_2021_92317_MOESM2_ESM.xlsx]

## Sheet: Leaves
SUPPLEMENTARY INFORMATION Title: Comprehensive transcriptome and metabolome profiling reveal metabolic mechanisms of Nitraria sibirica Pall. to salt stress Authors: Huanyong Li, Xiaoqian Tang, Xiuyan Yang, Huaxin Zhang
id	Peak	Similarity	rt	Count	Mass	T0L-1	T0L-2	T0L-3	T0L-4	T0L-5	T0L-6	T0L-7	T100L-1	T100L-2	T100L-3	T100L-4	T100L-5	T100L-6	T100L-7	T400L-1	T400L-2	T400L-3	T400L-4	T400L-5	T400L-6	T400L-7
69	2-hydroxypyridine	897	7.27952,0	26	152	0.0805985	0.0570948	0.0520315	0.0663581	0.0534031	0.0660601	0.0811853	0.0624879	0.0738473	0.0580484	0.0664396	0.0708275	0.086096	0.0885007	0.100568	0.0639477	0.0644148	0.0761151	0.0718282	0.0797731	0.0890673
75	Pyruvic acid	914	7.42452,0	26	174	0.00718812	0.0035839	0.00593626	7.59965e-10	0.00353284	0.00557887	0.00748154	0.00411397	0.00354692	0.0053688	0.00578824	0.00403135	0.00630748	0.00690642	0.00902812	0.00536958	0.00554207	0.00604209	0.0048148	0.00523605	0.00659105
83	lactic acid	966	7.5892,0	26	117	0.0359242	0.0487003	0.0404659	0.0371398	0.0235795	0.0422632	0.0305027	0.0429446	0.0532679	0.0284326	0.0395261	0.0325129	0.0430585	0.038203	0.0407935	0.0209351	0.039317	0.0243866	0.0243635	0.0185315	0.0247399
97	glycolic acid	883	7.82147,0	26	147	0.0168886	0.0111273	0.0116745	0.0157269	0.0104429	0.0125127	0.0148107	0.0112382	0.0124597	0.0124613	5.96351e-10	0.0115518	0.0134943	0.0143263	8.1676e-10	0.0135424	0.0120877	0.014532	0.013455	0.0136367	0.0150989
105	2-keto-isovaleric acid	283	8.0295,0	20	125	7.39166e-10	0.00019625	1.3761e-05	0.000966477	0.000298833	7.29136e-10	2.01449e-06	0.00047309	7.44334e-10	1.38935e-05	0.000895981	6.92803e-10	1.82818e-06	0.000326069	0.000317302	0.000476911	7.0615e-10	0.0006204	0.000669748	0.000522448	0.000572272
107	Maleimide	915	8.09304,0	26	154	0.0173501	0.0101579	0.0102209	0.0202961	0.0235391	0.024749	0.0215305	0.018423	0.0129674	0.0108459	0.0249807	0.0126194	0.0151068	0.0314305	0.0230546	0.0130057	0.0172274	0.0158205	0.030168	0.0299056	0.0335394
110	2-ketobutyric acid	344	8.13982,0	23	89	0.000921317	0.000597244	0.000690058	0.000692188	7.22755e-10	0.000498421	0.000764238	0.000688445	0.000897762	0.000633699	0.000430205	6.92803e-10	0.000866143	0.000808457	0.000851055	0.000664351	7.0615e-10	0.000842329	0.000616572	0.000494846	0.000691302
113	alanine	978	8.22391,0	26	116	0.292584	0.136652	0.177588	7.59965e-10	0.0770301	0.135613	0.25542	0.199486	0.215737	0.270354	0.243962	0.162661	0.285856	0.219815	0.282362	0.211276	0.116964	0.278568	0.258288	0.27513	0.275108
115	hydroxylamine	484	8.26682,0	22	146	0.000387159	0.000528072	0.000424101	0.000396423	0.000370012	0.000376278	0.000423506	7.04877e-10	0.000532598	0.000425935	0.000298249	6.92803e-10	7.2056e-10	0.000483146	0.00040293	7.76549e-10	0.000374542	0.000364319	0.000383628	0.000423623	0.000401494
123	sarcosine	533	8.44429,0	26	116	0.0313575	0.0212373	0.0248863	0.0267423	0.0258119	0.0247274	0.0296103	0.0325915	0.0300613	0.0258758	0.0235345	0.021415	0.0286084	0.0298383	0.0354422	7.76549e-10	0.0253986	0.0248315	0.0249317	0.0217914	0.030496
128	2-hydroxybutanoic acid	573	8.55547,0	23	131	0.000347724	0.000369702	0.000202826	0.000362664	0.000277198	0.000276353	0.00030673	0.000379362	0.000387495	0.000297697	5.96351e-10	0.00023305	0.00048309	0.00036551	8.1676e-10	7.76549e-10	0.000285428	0.000439283	0.000363294	0.000356497	0.000506002
130	oxalic acid	738	8.61807,0	25	147	0.00137285	0.00141203	0.000848602	0.00151032	0.00116355	0.00112761	0.00154422	0.00132825	0.00124572	7.21066e-10	0.000941635	0.000801243	7.2056e-10	0.00150683	0.00161105	7.76549e-10	0.000976968	0.00133959	0.0013733	0.00153661	0.00178495
132	5-aminovaleric acid lactam	602	8.6742,0	26	156	0.0194699	0.0107542	0.00910372	0.0138844	0.00995845	0.0122499	0.0138876	0.015496	0.0141679	0.00841496	0.0131598	0.00647228	0.00582884	0.0148565	8.1676e-10	0.00577141	0.0122662	0.013176	0.0136634	0.014712	0.0167329
135	3-Hydroxypyridine	856	8.7392,0	26	152	0.00492986	0.00274355	0.00231745	0.00271498	0.00141776	0.00273385	0.00380564	0.00319283	0.00378425	0.00217615	0.00251722	0.00208011	0.00218382	0.00360626	0.00536127	0.00298055	0.00296582	0.00221309	0.00199773	0.00315598	0.00360568
141	m-cresol	671	8.97965,0	26	165	0.0019263	0.000795407	0.000991906	0.000788323	0.000710311	0.000628654	0.00123406	7.04877e-10	0.000726562	0.00122405	0.0011256	0.000654469	0.000720987	0.00111395	0.000904254	0.000929828	0.00120565	0.000882927	0.000746903	0.000930081	0.00136053
147	3-hydroxybutyric acid	428	9.17324,0	26	281	0.0279576	0.00567979	0.0176942	0.0201843	0.0176673	0.0185903	0.0283443	0.0245027	0.0188898	0.0245241	0.0251736	0.0171473	0.0299018	0.0245631	0.0353978	0.0211441	0.0239119	0.0240753	0.0208725	0.0238185	0.0305468
148	Lactamide	319	9.19731,0	26	187	7.39166e-10	0.00164627	0.00287238	0.0023674	0.0018007	0.0017476	0.00178397	7.04877e-10	0.00296062	0.00333716	0.00287806	0.00192563	0.00221642	0.00201516	0.00390045	0.00219397	0.00252705	0.00265483	0.00223246	0.00214637	0.00218813
150	2-Amino-3-methyl-1-butanol	467	9.25179,0	26	188	0.000517689	0.00185335	0.00116051	7.59965e-10	0.00213211	0.00132583	0.00185539	0.000960991	0.00106244	0.00137836	0.000355895	0.00119028	0.000745699	0.00183269	0.000737046	0.000978076	0.00105207	0.00167546	0.00140489	0.0012651	0.00144168
152	Methyl Phosphate	800	9.27256,0	26	241	0.00378901	0.000730862	0.00164674	0.00481371	0.0023122	0.00484047	0.00913458	0.00387111	0.00138775	0.00400984	5.96351e-10	0.00242388	0.00545616	0.00867886	0.00493255	0.00212767	0.00344054	0.0055816	0.00584429	0.0108443	0.0123121
163	malonic acid	371	9.43717,0	23	284	0.000344325	0.000205727	0.000234436	0.000254774	0.00020169	0.000240697	0.000264907	0.000283071	0.000151421	0.000254311	0.000218446	6.92803e-10	0.000181861	0.000318484	8.1676e-10	0.000280965	0.000207874	0.000177288	6.97083e-10	0.000264319	0.0002617
167	Methylmalonic acid	584	9.57696,0	26	147	0.00416358	0.00263735	0.00247807	0.00355261	0.00282502	0.00360088	0.00312305	0.00383885	0.00322816	0.00311663	5.96351e-10	0.00257845	0.00329863	0.00546263	0.0033896	0.00335323	0.00306985	0.0039988	0.00487306	0.0052081	7.89487e-10
172	N-Ethylglycine	443	9.67769,0	26	147	0.00276904	0.000289896	0.00060856	0.000596125	0.000965837	0.0020338	0.00538832	0.00047959	0.00117357	0.00107801	0.00313535	0.00115066	0.00102652	0.00424023	0.00430479	0.00178173	0.00238101	0.00170468	0.00226822	0.0049139	0.00651113
174	Norleucine	276	9.76743,0	23	72	0.000634182	0.000454952	7.08555e-10	0.000574242	7.22755e-10	0.000477993	0.000529499	0.000651956	0.000596633	0.000550329	0.000380908	0.000432814	0.000610084	0.000667342	8.1676e-10	0.000587592	0.00047058	0.000497861	0.00046266	0.000595608	0.000529785
176	valine	958	9.85955,0	26	144	0.0523575	0.0257364	0.020001	0.0787431	0.0276642	0.0436094	0.0393428	0.0658256	0.0522017	0.0347144	0.0410018	0.0227621	0.0429309	0.0301335	0.0599005	0.0513173	0.014665	0.0469545	0.059094	0.0394342	0.0808858
177	canavanine degr prod	430	9.8699,0	26	156	0.00803388	0.00511201	0.00500314	0.0104184	0.00706412	0.0086387	0.0092684	0.00711852	0.0072498	0.0063837	0.0104988	0.00637637	0.00807391	0.01111	0.0125536	0.00823576	0.00693318	0.00949749	0.0115819	0.0116244	0.0151494
180	N-cyclohexylformamide	193	9.9708,0	25	170	0.00128502	0.000952927	0.000936195	0.00116264	0.0010218	0.00118358	0.00113957	0.0012103	0.00112614	0.00113399	5.96351e-10	0.0010763	0.0012504	0.00132539	8.1676e-10	7.76549e-10	0.00122921	0.00143893	0.00146615	0.00149956	0.00165837
184	2-Butyne-1,4-diol	457	10.0341,0	26	217	0.000254424	0.000178403	0.000258005	0.000263206	0.000112858	0.000247667	0.000334482	7.04877e-10	0.000218705	0.00024625	0.000338833	0.000230588	0.00028691	0.000359074	0.000408588	0.000271878	0.000326676	0.000288053	0.000292819	0.000390838	0.000465223
186	4-hydroxybutyrate	516	10.1476,0	16	147	0.000699558	7.34261e-10	0.000310454	0.000494858	0.000459428	7.29136e-10	0.000619005	7.04877e-10	0.00056068	0.000393141	5.96351e-10	0.000641989	7.2056e-10	8.11541e-10	0.000680532	0.000536662	7.0615e-10	7.72285e-10	6.97083e-10	7.41764e-10	0.000684094
187	urea	822	10.2181,0	26	189	0.00249991	0.00157821	0.00109204	0.00384	0.00102663	0.00314153	0.00240504	0.00222329	0.00126776	0.0020178	5.96351e-10	0.00112637	0.00205199	0.00240838	0.00277938	0.00141102	0.00100646	0.00172709	0.00293762	0.00257213	0.00267334
191	4-Methylbenzyl alcohol	406	10.2734,0	25	130	0.00116584	0.00103177	0.00114173	0.00431995	0.00287975	0.0015122	0.00145394	0.00218614	0.000736199	0.000966349	5.96351e-10	6.92803e-10	0.00100043	0.00267736	0.00198889	0.00138829	0.000260941	0.00199301	0.00461703	0.0037271	0.00463456
194	guaiacol	256	10.3245,0	18	217	0.000370915	7.34261e-10	7.08555e-10	7.59965e-10	7.22755e-10	7.29136e-10	7.13609e-10	0.000229318	0.000175256	0.000228419	5.96351e-10	6.92803e-10	0.000201721	0.000271047	8.1676e-10	0.000418733	0.000271083	0.000377514	6.97083e-10	0.000390722	0.000576616
195	benzoic acid	898	10.3458,0	26	179	0.00217348	0.00175726	0.00177161	0.00230726	0.00165169	0.0018678	0.00191987	0.00216281	0.00212863	0.00201346	5.96351e-10	0.00185648	0.00222797	0.00220163	8.1676e-10	0.00218196	0.0021505	0.002819	0.00229934	0.00221855	0.00263612
196	Dihydroxyacetone	517	10.3568,0	25	73	0.00156043	0.00115291	0.00127361	0.000975715	0.00110395	0.00136012	0.00151803	0.0010914	0.000728657	0.00123404	5.96351e-10	0.000906611	0.00102364	0.00126986	0.00147147	7.76549e-10	0.00113836	0.0018277	0.00146318	0.00102608	0.00141715
200	serine	856	10.4493,0	26	116	0.00442505	0.00427427	0.0031331	7.59965e-10	0.00636047	0.00420061	0.00618697	0.00456529	0.00231778	0.00471711	0.00590523	0.00338839	0.00492133	0.00632652	0.00453042	0.00473942	0.00286593	0.00742352	0.00674189	0.00865419	0.0078065
201	acetanilide	221	10.5076,0	26	98	0.004095	0.0025445	0.00254761	0.00354833	0.00287401	0.0030113	0.00366751	0.00356835	0.00332741	0.0028971	0.00385092	0.00287268	0.00361506	0.0034549	0.00604303	0.00395569	7.0615e-10	0.00385623	6.97083e-10	0.00423898	0.00424984
204	caprylic acid	892	10.5654,0	26	201	0.0045878	0.0030106	0.00266952	0.00247504	0.00179932	0.00186247	0.00184117	0.00436295	0.00350886	0.00306345	0.00303231	0.0020949	0.00223392	0.00201473	0.00565654	0.00368252	0.00272592	0.00277397	0.00243193	0.0025095	0.00231151
205	Ethanolamine	962	10.6007,0	26	174	0.210497	0.13934	0.155988	0.226947	0.119461	0.151747	0.208948	0.185115	0.15184	0.185297	5.96351e-10	0.152724	0.254858	0.217947	0.275601	0.194765	0.164216	0.21767	0.213539	0.211532	0.239868
206	butyraldehyde	279	10.6059,0	26	84	0.0874201	0.0295313	0.0672047	0.0848239	0.0137159	0.0787756	0.093353	0.104567	0.0844865	0.0768496	0.183181	0.0834311	0.0965147	0.0887485	0.255111	0.235056	0.128442	0.344276	0.235746	0.154341	0.27871
208	phosphate	894	10.6282,0	26	299	0.0566761	0.0102102	0.0116476	0.0456438	0.02124	0.0400512	0.0901953	0.0179409	0.0151898	0.0452374	5.96351e-10	0.0186595	0.0330522	0.0586209	0.109865	0.0567284	0.0405213	0.0519971	0.0444349	7.41764e-10	7.89487e-10
209	leucine	817	10.6518,0	26	158	0.0143347	0.0100652	0.010177	0.0180056	0.0200317	0.0186459	0.0148991	0.0125446	0.0141104	0.0167316	5.96351e-10	0.0119614	0.0160497	0.0178344	0.030252	0.0185856	0.0121681	0.0218756	0.0234782	0.0272093	7.89487e-10
211	glycerol	964	10.6786,0	26	147	0.171564	0.0764209	0.112781	0.187465	0.0858428	0.0993743	0.180805	0.112916	0.101048	0.135007	0.17866	0.0900849	0.17231	0.149707	0.221747	0.133594	0.126643	0.160797	0.16478	0.197726	0.175566
214	cyclohexane-1,2-diol	371	10.7782,0	23	73	0.00133469	7.34261e-10	0.000716795	0.000824099	0.00073714	7.29136e-10	0.00117596	0.000391101	0.00121908	0.000958029	0.00109892	6.92803e-10	0.00159402	0.00114871	0.00159183	0.00133864	0.001147	0.00133475	0.000713432	0.00100907	0.00100516
220	2-Deoxyerythritol	741	10.9592,0	21	117	0.00855015	0.00418471	0.0041506	0.00951806	7.22755e-10	0.00045944	0.00928472	0.00739279	0.000302695	0.00600729	0.00763631	0.00787071	7.2056e-10	0.00836172	8.1676e-10	7.76549e-10	0.00501233	7.72285e-10	0.00682786	0.0092571	0.0069391
221	Isoleucine	920	10.9773,0	26	158	0.0462497	0.052925	0.0357822	0.0423345	0.14977	7.29136e-10	0.0464361	0.11627	0.155527	0.0618379	0.0730745	0.0496035	0.058002	0.0840724	0.0889882	0.103114	0.0442388	0.0780152	0.0845385	0.0751147	0.103222
222	nicotinic acid	845	10.9892,0	21	180	0.00672555	0.00421346	0.00498831	0.00804158	0.00702045	0.00872515	0.00827588	0.00622734	0.0070357	0.0062345	0.0107534	0.00609414	0.00894891	0.0108537	8.1676e-10	7.76549e-10	7.0615e-10	7.72285e-10	6.97083e-10	0.0121641	7.89487e-10
225	proline	886	11.0575,0	25	142	2.78161	0.605299	2.12704	1.83448	1.01466	3.19721	2.78781	1.828	3.12206	2.16182	3.27754	2.73873	4.11918	3.87245	7.54562	5.42585	4.77979	5.22735	4.85503	4.86582	1.47078
227	2,2-Dimethylsuccinic Acid	312	11.1033,0	16	341	0.000209878	0.000141861	0.000302428	0.000310072	0.000238457	0.000186938	7.13609e-10	0.000147683	0.000297346	0.000221733	5.96351e-10	6.92803e-10	7.2056e-10	0.000282128	8.1676e-10	7.76549e-10	7.0615e-10	7.72285e-10	6.97083e-10	7.41764e-10	7.89487e-10
228	glycine 2	954	11.1464,0	26	174	7.39166e-10	0.0341523	0.0497882	7.59965e-10	0.0450869	0.0432028	7.13609e-10	0.0219939	0.0100375	0.0227988	0.0243523	0.0264202	0.0250722	0.0211526	0.0611979	0.0235386	0.0219399	0.0300542	0.0243607	0.0260228	0.0358812
231	succinic acid	909	11.2308,0	26	147	0.0269246	0.00961044	0.0122241	0.0146654	0.0157893	0.0559718	0.04648	0.00817202	0.0121254	0.0169694	0.0530107	0.0216719	0.0241607	0.044589	0.0837301	0.0116976	0.0184537	0.0176684	0.0206991	0.0418817	0.0523251
232	2,3-Dihydroxypyridine	601	11.2429,0	25	240	0.0009103	0.000582249	0.000749843	0.000802411	0.000635883	0.00090506	0.000934161	0.000630327	0.00079713	0.000883064	5.96351e-10	0.000801119	0.00102846	0.00117756	8.1676e-10	0.000648403	0.000702865	0.000734427	0.000730145	7.41764e-10	0.0010908
235	catechol	638	11.2932,0	26	73	0.00852977	0.00594162	0.00704687	0.00709546	0.00541154	0.00762924	0.00664224	0.00592113	0.00821936	0.00807279	5.96351e-10	0.0073092	0.00819709	0.00789269	0.0109827	0.00560785	0.00819292	0.00885304	0.00734026	0.00968319	7.89487e-10
236	Thymol	212	11.3078,0	22	130	0.000761304	7.34261e-10	7.08555e-10	0.000450657	7.22755e-10	0.00059535	0.000638944	7.04877e-10	0.000657217	0.000624013	0.000941331	0.000597873	0.00112434	0.0010806	0.00136803	0.000694274	0.000791259	0.00114865	0.00110926	0.00104288	0.000925231
238	picolinic acid	629	11.3521,0	24	180	0.000451294	0.00045391	0.000535865	0.000954489	0.000743656	0.00141352	0.00159483	0.000296045	0.000479102	0.000634542	0.00127576	0.000811333	0.00101568	0.00191738	0.000760006	0.000692685	0.00113461	0.00115952	0.00139677	0.00191859	0.00226356
244	D-Glyceric acid	949	11.4418,0	26	73	7.39166e-10	0.136175	0.23121	0.159886	0.0912046	0.927255	7.13609e-10	0.0871303	0.0650291	1.40946	5.96351e-10	0.1611	0.230599	0.27584	0.894078	0.219145	7.0615e-10	0.357135	0.295614	0.54333	0.585969
249	uracil	826	11.5478,0	26	241	0.00375636	0.0028109	0.00308361	0.00402592	0.00292791	0.00375886	0.00363606	0.00279665	0.00356332	0.0039079	5.96351e-10	0.00337907	0.00391378	0.00453341	0.00500271	0.00463231	0.00419205	0.00490012	0.00539417	0.00577141	0.00599376
252	Itaconic acid	711	11.6095,0	26	147	0.00492189	0.00227909	0.0031247	0.00370863	0.00276856	0.00758312	0.00920695	0.00116721	0.00363279	0.0038099	0.00906744	0.00606626	0.00466319	0.00931072	0.0073746	0.0049989	0.0100568	0.00650668	0.00506451	0.00815769	0.0130634
257	fumaric acid	863	11.7331,0	26	245	0.00769405	0.00260746	0.00443735	0.00427226	0.00359282	0.0162707	0.013711	0.00160352	0.00461562	0.00665405	0.0190366	0.0079523	0.00814773	0.0158648	0.0170214	0.00709514	0.0163357	0.00980595	0.00813624	0.0196018	0.0228639
258	Pyrrole-2-Carboxylic Acid	810	11.7403,0	26	240	0.00355672	0.00271838	0.00287769	0.00383072	0.00275873	0.00494838	0.00498455	0.00231412	0.00359655	0.00358335	0.00544384	0.00356476	0.00428244	0.00553511	0.00742325	0.00508628	0.00482476	0.00641336	0.00644558	0.00700661	0.0087286
259	Benzyl thiocyanate	285	11.7692,0	26	193	0.000609761	0.000526236	0.000714914	0.000810689	0.000671952	0.000775558	0.00092445	0.000541224	0.000611116	0.000743488	0.000861968	0.000712711	0.000861507	0.00113435	0.000758493	0.00076862	0.000823393	0.000900206	0.000905893	0.00103268	0.000983444
261	Citraconic acid	386	11.8089,0	26	243	0.000513728	0.000376795	0.000488278	0.000574851	0.000438846	0.000457768	0.000531214	0.000405712	0.000473446	0.000498546	0.000402081	0.000464761	0.000594036	0.000517389	0.000510498	0.000512906	0.000410049	0.000618311	0.000544851	0.000472675	0.00058407
264	serine	945	11.8571,0	26	204	0.16224	0.0651546	0.0850844	0.3931	0.0856309	0.109048	0.173227	0.175299	0.0558352	0.193959	0.387346	0.104	0.307203	0.18048	0.217917	0.297209	0.14689	0.3014	0.287816	0.375082	0.34176
266	Pelargonic acid	848	11.8942,0	26	215	0.0058531	0.00325132	0.00317357	0.00330527	0.00169729	0.00177446	0.00181716	0.00530098	0.00402588	0.00391424	0.00401837	0.00256701	0.00265531	0.00197083	8.1676e-10	0.00601681	0.00309427	0.00321821	0.00260241	0.00326767	0.00240738
270	2,3-Dimethylsuccinic acid	527	11.9475,0	19	120	0.00237555	7.34261e-10	7.08555e-10	0.00228595	7.22755e-10	7.29136e-10	0.00278753	7.04877e-10	0.00238478	0.00265265	0.00373191	0.00242177	0.00361639	0.00328766	0.00471233	0.00362139	0.00299624	0.00510813	0.0045693	0.00370227	0.00466551
271	cycloleucine	793	11.9568,0	26	156	1.00484	0.170099	0.822713	0.799407	7.22755e-10	0.838516	1.07387	0.93419	1.01341	0.945624	1.66493	0.979774	1.39557	1.20069	2.04727	1.3763	1.28868	7.72285e-10	2.20987	1.54724	2.33014
272	3-Cyanoalanine	932	11.9987,0	26	141	0.0493892	0.0217521	0.040384	0.198078	0.0575286	0.0520099	0.0443737	0.114558	0.0206633	0.0389483	5.96351e-10	0.0329334	0.0547931	0.129042	0.124418	0.0897272	0.0120594	0.12618	6.97083e-10	0.214203	7.89487e-10
275	3-Methylamino-1,2-propanediol 2	397	12.0483,0	26	117	0.000928459	0.00164614	0.00186224	0.00362503	0.000951005	0.00279305	0.0064823	0.00187777	0.00339948	0.00227137	0.00106891	0.00325734	0.00271687	0.00430441	0.00114034	0.000670698	0.004633	0.00390521	0.000906411	0.000889332	0.00304212
278	threonine 1	215	12.1768,0	24	240	0.00102333	0.000722231	0.000784068	7.59965e-10	0.000658434	0.000857142	0.00101776	0.000679466	0.000894964	0.000836674	0.000974176	0.000924117	0.00116058	0.00100688	0.00122369	0.00084682	0.000939735	7.72285e-10	0.00098238	0.00102362	0.00124172
279	L-Allothreonine	943	12.1946,0	26	73	0.141109	0.127106	0.0925871	0.315902	0.143376	0.114114	0.147297	0.148186	0.133889	0.150581	0.237242	0.124298	0.253511	0.23291	0.266552	0.157976	0.0931859	0.144372	0.202375	0.183395	0.353679
281	4-Methylcatechol	273	12.2511,0	21	158	0.000294951	0.000226152	0.000199536	0.000231711	0.000187538	0.000322145	0.000419873	7.04877e-10	7.44334e-10	0.000296215	5.96351e-10	0.000189975	0.000297327	0.000497747	8.1676e-10	0.000245894	0.000322776	0.000388816	0.000252757	0.000417121	0.000329999
284	Tartronic acid	530	12.3062,0	26	131	0.00580864	0.00107284	0.00204845	0.00170611	0.00051355	0.00343915	0.00637379	0.00103572	0.00051782	0.00504728	0.00602222	0.00253601	0.00210534	0.00388017	8.1676e-10	0.000834211	0.00480247	0.0010499	0.00234615	0.00192861	0.00656492
285	2-methylfumarate	387	12.3368,0	25	242	0.000148411	0.000145777	0.000159634	0.000292249	0.000200125	0.000299249	0.000290855	0.000163184	0.000176319	0.00017314	0.000292138	0.000237193	0.000279131	0.000412887	0.000282969	0.000250181	0.000259008	0.000280116	0.000317508	7.41764e-10	0.00050455
287	DL-Anabasine	529	12.3618,0	26	239	0.00119247	0.00123574	0.00160779	0.00171071	0.00191258	0.002315	0.00199981	0.00102492	0.00135674	0.00157886	0.00173125	0.00130228	0.00137364	0.00257815	0.00144945	0.00125966	0.0016188	0.0014569	0.002473	0.00257469	0.00292683
288	thymine	572	12.3825,0	26	255	0.000858113	0.000616823	0.000603547	0.000661775	0.000446937	0.000481109	0.000441184	0.000708878	0.000871202	0.00072539	5.96351e-10	0.000570072	0.000598148	0.000676247	8.1676e-10	0.000829583	0.000704867	0.000726513	0.000798013	0.000823732	0.000838732
293	2-Deoxytetronic acid	593	12.4516,0	26	101	0.0478617	0.00750496	0.00902074	0.00616185	0.00973056	0.0254471	7.13609e-10	0.00640471	0.0115407	0.0146821	0.0238201	0.0199057	0.0107441	0.0145438	0.0394529	0.0156948	0.0250873	0.0207968	0.0228203	0.0232368	0.0379694
297	Erythrose	491	12.5331,0	26	103	0.00695748	0.00213448	0.00283943	0.00129294	0.00234397	0.00621602	0.00759253	0.00155309	0.00456662	0.00418323	0.00420879	0.00398384	0.00252857	0.00409983	0.00791658	0.003749	7.0615e-10	0.00431242	0.00407716	0.0037493	0.00593472
304	hydrocinnamic acid	509	12.6656,0	23	104	0.000751508	0.000532635	0.000514812	0.000530271	0.000406562	0.000346274	7.13609e-10	0.000653613	7.44334e-10	0.000501579	5.96351e-10	0.000480688	0.000522975	0.000451959	0.000867657	0.000699642	0.000538618	0.000595682	0.000556322	7.41764e-10	0.000619687
310	beta-Alanine	633	12.771,0	26	73	0.0235558	0.0118043	0.0126983	0.025484	0.013524	0.0164306	0.0247577	0.013132	0.0234351	0.0199344	0.0249346	0.0161515	0.0285003	0.0220771	0.028202	0.0218017	0.0139731	0.0236678	0.0198758	0.0226843	0.0295277
313	Biuret	332	12.8382,0	24	171	0.00105442	0.00049637	0.00101512	0.000778037	0.000680766	0.00115896	0.00115117	7.04877e-10	0.00118466	0.00105826	0.00102454	0.00106503	0.00152269	0.00111578	8.1676e-10	0.00187993	0.00171805	0.00137845	0.00146257	0.00156393	0.00152197
316	2-aminophenol	237	12.872,0	16	236	7.39166e-10	7.34261e-10	7.08555e-10	7.59965e-10	7.22755e-10	0.000175744	7.13609e-10	0.000157361	0.000225969	0.000468248	0.00024981	0.000153407	0.000205299	0.000321229	0.000266274	7.76549e-10	7.0615e-10	7.72285e-10	0.000366778	0.000178372	0.000408874
317	Glutaconic acid	304	12.8921,0	26	257	0.00205211	0.00162079	0.00172167	0.00180757	0.00152196	0.00168345	0.00159351	0.00149782	0.00175861	0.00196787	5.96351e-10	0.00161476	0.00176895	0.00189195	8.1676e-10	0.00206832	0.00173847	0.00211438	0.00222851	0.00243052	0.00251119
320	oxalacetic acid	385	12.9432,0	26	216	0.00235213	0.00162189	0.00239567	0.00213708	0.0018587	0.00371779	0.00335671	0.0016772	0.00301844	0.00233855	0.00298181	0.00323546	0.00434184	0.00500462	0.00786887	0.00523386	0.00498954	0.00628924	0.00540356	0.00700491	0.00827791
322	3-Aminoisobutyric acid	403	12.9846,0	25	174	0.000689244	0.0004386	0.000468334	0.000198582	0.00034109	0.000499705	0.000651002	0.000329902	0.000305337	0.000437635	5.96351e-10	0.000295934	0.000606047	0.000660814	0.000705083	0.00101905	0.000395646	0.00105899	6.97083e-10	0.000248705	0.00046473
324	L-homoserine	293	13.0262,0	26	142	0.00092895	0.000669216	0.0012499	0.000532833	0.000749972	0.00167981	0.00125619	0.000790253	0.00147576	0.000850571	0.000802277	0.00162496	0.00173642	0.00175365	0.00303072	0.00335736	7.0615e-10	0.00206021	0.00146112	0.00207175	0.00205131
328	2,4-diaminobutyric acid	396	13.1176,0	23	128	0.000943643	0.000617396	7.08555e-10	0.0113783	0.00118831	0.0024118	7.13609e-10	0.00122068	7.44334e-10	0.00169157	0.0109343	0.000879697	0.00171065	0.00545172	0.00567974	0.0035219	0.000537926	0.00231446	0.00831912	0.0136527	0.0102917
329	Capric Acid	509	13.1619,0	26	174	0.00303403	0.00248864	0.00242704	0.00320803	0.00237334	0.00263631	0.00283961	0.00275186	0.0028712	0.00277714	5.96351e-10	0.00256597	0.00283419	0.00332574	0.00386339	0.00319432	0.00241729	0.00324351	0.00305804	0.00345453	0.00345061
332	L-Threose	457	13.2512,0	26	103	0.00215401	0.00144538	0.00155925	0.00250278	0.000737536	0.00125096	0.00194572	0.000856062	0.00154634	0.00185937	0.0021069	0.00160846	0.00199629	0.00182191	8.1676e-10	0.00116941	0.00287691	0.001757	0.00225895	0.00170833	0.00194108
335	3-hydroxy-L-proline	853	13.2852,0	26	230	0.00911522	0.00474175	0.00224282	0.0115545	0.0024323	0.00581481	0.00882606	0.00680927	0.00434521	0.00459822	5.96351e-10	0.00356235	0.0115223	0.0190715	0.0300782	0.0102098	0.00332379	0.00940285	0.0225452	0.0144157	0.0226132
337	Citramalic acid	785	13.3117,0	26	247	0.00590258	0.00144577	0.00202342	0.000923896	0.00183269	0.00514934	0.0074828	0.000979949	0.000974697	0.0030017	0.00495778	0.00284453	0.00214856	0.00445608	0.00521903	0.00258791	0.00785906	0.00348396	0.0034577	0.00421273	7.89487e-10
340	Aminomalonic acid	417	13.3848,0	26	103	0.0023185	0.0013057	0.00144561	0.00243507	0.000638152	0.00131968	0.00217272	0.000888179	0.00158548	0.00184172	0.00174507	0.00166228	0.00230113	0.00185007	8.1676e-10	0.00114316	0.0028935	0.0019309	0.00212347	0.00193281	0.0018682
343	(S)-Mandelic acid	277	13.4429,0	15	199	0.00063541	0.000212691	0.000368885	0.000364863	0.000271952	7.29136e-10	7.13609e-10	0.000297518	0.000518003	7.21066e-10	5.96351e-10	0.000194315	0.0003725	8.11541e-10	8.1676e-10	0.000492479	7.0615e-10	0.000453423	6.97083e-10	7.41764e-10	7.89487e-10
345	L-Malic acid	933	13.5242,0	26	233	0.402233	0.084197	0.234954	0.0225944	0.0618655	0.06973	0.0662475	0.0382644	0.106593	0.0672251	0.060329	0.312886	0.223208	0.124808	0.677291	0.0811671	7.0615e-10	0.266661	0.421262	0.220981	7.89487e-10
351	Threitol	925	13.6624,0	26	217	0.00695917	0.00376633	0.00437761	0.00240933	0.00395772	0.00628516	0.00741975	0.00369532	0.00414976	0.00491367	0.00489813	0.00753422	0.00408003	0.00752651	0.00348593	0.003638	0.00457171	0.00595184	0.00568864	0.00627529	0.00292553
353	asparagine	952	13.7287,0	26	100	0.0822736	0.0506947	0.0675163	1.9085	0.25064	0.132958	0.116549	0.199242	0.027078	0.0767521	5.96351e-10	0.0733218	0.119249	0.853861	0.284496	0.325857	0.00685309	0.915019	6.97083e-10	1.90617	2.01621
356	Threitol	874	13.7651,0	26	217	0.0250067	0.021455	0.0194494	0.0352945	0.0250581	0.0322121	0.0269912	0.0219068	0.0222762	0.0273935	5.96351e-10	0.0391272	0.0264638	0.0416586	0.0405948	0.0195344	0.0332875	0.0361298	6.97083e-10	0.056276	0.0587563
357	salicylic acid	493	13.8105,0	23	267	0.000624358	0.000676002	0.000747922	0.000864144	0.000514026	0.000849193	0.000720274	0.000696482	7.44334e-10	0.00141543	0.00121477	0.00100335	0.000924837	0.00112478	0.0010071	0.00108178	0.000989773	0.00124914	6.97083e-10	7.41764e-10	0.00159168
361	methionine	527	13.9239,0	12	176	7.39166e-10	0.00894137	0.00443382	0.013442	0.0171989	0.00627404	7.13609e-10	7.04877e-10	7.44334e-10	0.0107711	5.96351e-10	0.0110643	0.0192379	8.11541e-10	8.1676e-10	7.76549e-10	7.0615e-10	7.72285e-10	6.97083e-10	7.41764e-10	7.89487e-10
362	aspartic acid	906	13.9315,0	26	232	0.0392812	0.0149758	0.0231639	0.077373	0.0279038	0.0751041	0.0586778	0.0262086	0.0239439	0.0360932	5.96351e-10	0.03502	0.0749788	0.190418	0.225476	0.0985663	0.0347156	0.135102	0.186091	0.228854	0.313184
363	oxoproline	938	13.9538,0	26	156	0.220211	0.0975451	0.130957	0.428343	0.173787	0.502019	0.379753	0.218308	0.169123	0.194838	1.87262	0.240717	0.675346	1.26857	1.65869	0.436314	0.157009	0.607153	1.65035	1.33086	2.27393
367	trans-4-hydroxy-L-proline	833	14.0159,0	18	230	0.0401407	7.34261e-10	7.08555e-10	0.046683	7.22755e-10	7.29136e-10	0.0423613	7.04877e-10	7.44334e-10	7.21066e-10	5.96351e-10	6.92803e-10	0.0328725	0.11373	0.0647615	0.0492423	0.0270581	0.0467735	0.0668362	7.41764e-10	0.0723361
369	N-Acetyl-L-leucine	388	14.0247,0	26	172	1.32387	0.908009	0.94254	2.0328	1.05905	0.958263	1.60072	0.985523	1.01083	1.23537	1.578	1.06152	1.74763	2.14025	2.00041	1.08046	1.06015	1.66412	1.79792	1.71661	1.59193
373	4-aminobutyric acid	949	14.0757,0	26	174	0.625087	0.273283	0.420403	0.472383	0.765878	0.465202	0.728472	0.267027	0.285366	0.537466	0.511475	0.588534	0.492685	0.473594	1.19836	0.610901	0.809279	1.0005	0.776894	0.838822	0.850489
377	Threonic acid	899	14.183,0	26	73	0.287493	0.0985038	0.129011	0.0509603	0.0843284	0.415385	0.359544	0.0830275	0.076258	0.134765	0.104547	0.150927	0.122077	0.135784	0.324438	0.14359	0.371722	0.247403	0.116319	0.167262	0.335914
378	pyrogallol	360	14.195,0	16	243	0.00081698	7.34261e-10	0.00044821	0.000347012	0.000331221	7.29136e-10	0.000965395	0.000416555	7.44334e-10	7.21066e-10	0.000603143	0.000493523	7.2056e-10	8.11541e-10	8.1676e-10	0.000462395	7.0615e-10	7.72285e-10	0.000511182	0.000507654	0.000857872
380	Cumic Acid	323	14.2493,0	26	221	0.00165566	0.00181862	0.00187057	0.00181416	0.00170677	0.00158088	0.00191666	0.00189726	0.00185704	0.00185768	0.0013876	0.00160698	0.00173556	8.11541e-10	0.00184327	0.00183847	0.00178339	0.00174246	0.00166642	0.0018331	0.00190016
381	4-Hydroxyquinazoline	483	14.2649,0	26	217	0.0134591	0.00646812	0.0113748	7.59965e-10	0.0147207	0.00659781	0.0156172	0.00780654	0.0108772	0.0151952	0.0135493	0.00835236	0.0146058	0.0187676	0.0141809	0.0139532	0.00953901	0.0155212	0.0104197	0.00920295	0.0152406
386	3-Hydroxypropionic acid	531	14.3158,0	26	219	0.089489	0.0353985	0.0437724	0.0843126	0.0504656	0.0508996	0.102982	0.0336329	0.0334115	0.096963	0.0498604	0.125035	0.108395	0.066286	0.0990971	0.060333	0.0722375	0.146645	0.102632	0.0960673	0.0689565
388	L-cysteine	509	14.3538,0	24	100	7.39166e-10	0.000969	0.000792633	0.00100901	7.22755e-10	0.00219703	0.00131814	0.00106521	0.00147173	0.00187044	0.00266649	0.00132247	0.00288933	0.0025058	0.00186823	0.00179863	0.00189209	0.00167334	0.00207839	0.00252782	0.00186232
389	Dodecanol	271	14.369,0	13	243	0.000833337	0.00054295	0.000464853	0.00044674	7.22755e-10	7.29136e-10	7.13609e-10	0.0006181	0.000590695	0.000794024	5.96351e-10	6.92803e-10	7.2056e-10	0.000476506	8.1676e-10	7.76549e-10	7.0615e-10	0.000439917	6.97083e-10	7.41764e-10	7.89487e-10
391	Threonic acid	883	14.387,0	26	292	0.0281821	0.0126359	0.00736641	0.00221511	0.00773661	0.032342	0.032501	0.00488574	0.00661445	0.0225423	0.0217272	0.00903815	0.0120506	0.0164101	0.0418505	0.00639787	0.0497096	0.00781026	0.0117714	0.0137495	0.0199616
396	Maleamate	533	14.4475,0	17	244	0.00037896	0.000413604	7.08555e-10	0.00173726	0.000719895	7.29136e-10	0.000808142	7.04877e-10	7.44334e-10	7.21066e-10	5.96351e-10	6.92803e-10	7.2056e-10	0.00149731	0.000860988	7.76549e-10	7.0615e-10	0.00132767	0.00236554	0.0019638	0.00258759
398	2-Amino-2-norbornanecarboxylic acid	574	14.4885,0	21	58	0.0877468	0.0345909	0.0238043	0.0145423	0.0284549	7.29136e-10	0.0938865	0.00117025	7.44334e-10	7.21066e-10	5.96351e-10	0.08473	0.171559	8.11541e-10	0.0690041	7.76549e-10	0.033738	0.0595202	0.102204	0.0303026	0.0576504
399	3-hydroxybenzoic acid	484	14.496,0	22	267	0.000705927	0.000665287	0.000685185	0.00108169	0.000768266	0.000876161	0.00122303	0.000427117	0.000695668	0.000832652	5.96351e-10	0.00106765	7.2056e-10	0.00127586	0.00102926	0.000797413	0.000937669	0.00123659	0.00138378	7.41764e-10	0.00143225
400	phenylethylamine	953	14.533,0	26	174	0.232889	0.0521111	0.0282419	0.0503965	0.0769737	0.0396053	0.26132	0.0818292	0.077995	0.0280214	5.96351e-10	0.0921511	0.129369	0.18451	0.0878177	0.129951	0.0337619	0.112461	0.186921	0.168446	0.0852401
401	phenylpyruvate	253	14.5556,0	15	206	0.000458413	0.000339306	0.000421031	0.0004452	7.22755e-10	7.29136e-10	7.13609e-10	0.000473362	0.000479794	0.00032739	5.96351e-10	0.000379339	0.000437438	0.000402311	0.000582321	7.76549e-10	7.0615e-10	7.72285e-10	6.97083e-10	0.00053261	7.89487e-10
402	2-hydroxy-3-isopropylbutanedioic acid	548	14.5912,0	18	275	7.39166e-10	7.34261e-10	0.000561313	7.59965e-10	0.000827173	7.29136e-10	0.000769306	7.04877e-10	7.44334e-10	0.000930647	0.000704102	0.00124612	0.000766627	0.00100781	0.00109361	0.000500584	7.0615e-10	7.72285e-10	6.97083e-10	0.00105586	7.89487e-10
405	(2R,3S)-2-hydroxy-3-isopropylbutanedioic acid	594	14.6751,0	26	186	0.00634375	0.00165037	0.00107045	0.00333937	0.0027197	0.0121226	0.0118847	0.00222951	0.00458154	0.00474232	0.0166782	0.00613261	0.0095978	0.0146546	0.0227869	0.010806	0.0204134	0.00969411	0.0148113	0.0234991	0.0338473
406	D-erythronolactone	625	14.7034,0	26	306	0.606799	0.226944	0.367479	0.276408	0.285861	0.474174	0.627019	0.268488	0.392038	0.49063	0.265669	0.492857	0.406512	0.610707	0.59188	0.477019	0.486836	0.507105	0.497424	0.355985	0.553286
409	Digitoxose	479	14.9079,0	23	292	0.00983916	0.00572733	0.00413348	7.59965e-10	0.00494097	0.00568853	0.0106027	0.00317418	0.00314477	0.00715131	0.0106196	0.00840824	0.00732899	0.000216278	0.0125545	0.00420826	0.0109415	7.72285e-10	0.00468743	0.0105694	7.89487e-10
419	ornithine	489	15.064,0	24	146	0.0086528	0.00067566	0.000563621	7.59965e-10	0.000921327	0.00189345	0.0118314	0.00147359	0.000650529	0.00176352	0.00431958	0.00129731	0.00774182	8.11541e-10	0.00998544	0.00181678	0.000469484	7.72285e-10	0.0163706	0.0200767	0.0197661
420	glutamic acid	921	15.1098,0	26	246	0.030897	0.00272554	0.00301866	0.0570201	0.0053836	0.00916612	0.0448216	0.0100206	0.00729372	0.00740957	0.0220696	0.0167342	0.0833237	8.11541e-10	0.0523251	0.00995738	0.00527382	0.0407743	0.0481648	0.0598852	0.0839239
424	Fluorene	386	15.1764,0	20	204	0.00195306	0.000731481	0.000770809	0.0079454	0.00078969	0.00103703	0.00352692	7.04877e-10	0.000424945	7.21066e-10	5.96351e-10	0.000833221	0.0048291	0.00720203	0.00448792	0.0016686	0.000358838	0.00687359	6.97083e-10	0.00784477	0.00716018
425	phloroglucinol	288	15.2149,0	13	328	0.000487198	7.34261e-10	7.08555e-10	0.00112615	7.22755e-10	7.29136e-10	0.000833803	7.04877e-10	7.44334e-10	7.21066e-10	0.000463659	6.92803e-10	7.2056e-10	0.00221831	0.0020995	7.76549e-10	7.0615e-10	0.0031111	6.97083e-10	0.00252512	0.00431241
426	phenylalanine	783	15.2233,0	25	218	0.0229952	0.00533257	7.08555e-10	0.0333284	0.0473289	0.0252229	0.0267753	0.00556869	0.0122824	0.0121362	0.0213139	0.00721031	0.058916	8.11541e-10	0.0578313	0.0154789	0.00574949	0.0854884	0.0738641	0.0489688	0.106978
428	4-Hydroxybenzoic acid	731	15.2404,0	23	223	0.0366561	0.0107219	0.0101208	0.0546719	0.00800209	0.00797275	0.0191898	0.00715471	0.0120742	0.0116724	0.0317852	0.00546484	0.0429246	0.0471974	8.1676e-10	0.0160798	0.00723098	7.72285e-10	0.0550458	0.0402104	7.89487e-10
431	allose	491	15.2923,0	26	73	0.0327478	0.00846791	0.00863639	0.0998708	0.0106997	0.0121633	0.0136111	0.00645362	0.011678	0.0025548	5.96351e-10	0.00734604	0.0339219	0.0546702	0.0854359	0.00439395	0.0113796	0.0935963	0.0675367	0.0348935	0.109084
432	Cytosin	409	15.299,0	14	313	7.39166e-10	7.34261e-10	7.08555e-10	0.00917751	0.000609874	0.000303957	7.13609e-10	0.000299368	7.44334e-10	7.21066e-10	0.00764615	6.92803e-10	7.2056e-10	0.00377421	8.1676e-10	0.000484968	7.0615e-10	0.00507728	0.00917485	0.00455684	0.00793225
434	4-hydroxyphenylacetic acid	575	15.3585,0	18	73	0.00833945	0.00494975	0.0042363	7.59965e-10	7.22755e-10	7.29136e-10	0.0136111	0.00848411	0.00623738	0.00612161	5.96351e-10	6.92803e-10	0.0244028	8.11541e-10	8.1676e-10	0.0084434	0.00290012	0.0185747	6.97083e-10	7.41764e-10	0.012772
438	2-ketoadipate	363	15.4267,0	20	226	0.00182614	0.000657888	7.08555e-10	0.00291471	7.22755e-10	7.29136e-10	0.000323086	7.04877e-10	0.000676775	0.000737003	0.00390158	0.000569346	0.00141805	0.00238117	8.1676e-10	0.0010203	0.000600104	7.72285e-10	0.00298769	0.00175786	7.89487e-10
441	Adipamide	539	15.4762,0	20	116	0.0416535	0.00839359	0.0135966	0.0235334	0.00936078	7.29136e-10	0.0679434	7.04877e-10	7.44334e-10	7.21066e-10	5.96351e-10	0.0217833	0.282044	8.11541e-10	0.150679	7.76549e-10	0.0110737	0.166157	0.238198	0.0278225	0.169296
443	xylose	853	15.4895,0	19	103	0.0151311	7.34261e-10	0.00524032	0.036261	7.22755e-10	0.00442856	0.037015	0.00653376	0.00654136	0.00655271	0.00524196	0.00956368	0.0338776	8.11541e-10	8.1676e-10	0.00515175	0.00469049	0.0454144	0.0469699	0.0068948	7.89487e-10
447	xylose	917	15.5823,0	25	103	0.00895386	0.00975312	0.00960589	0.0590577	0.00962271	0.00876615	0.0181944	0.00906537	0.00998712	0.0119298	0.0765442	0.0114153	0.0147696	8.11541e-10	0.0635749	0.00861552	0.00807524	0.0800546	0.0571659	0.0197072	0.0561361
450	Guanidinosuccinic acid	260	15.64,0	25	239	0.000211772	0.000170248	0.000190564	0.00131442	0.000265126	0.000458384	0.00020621	0.000277391	0.000292903	0.000254166	5.96351e-10	0.000228333	0.000667425	8.11541e-10	0.00259605	0.000287313	0.000227295	0.00132539	6.97083e-10	0.000700301	7.89487e-10
451	asparagine	938	15.6876,0	26	116	0.0226952	0.00803538	0.0174473	0.555693	0.0484186	0.0459641	0.0315284	0.0540875	0.00411989	0.0201735	5.96351e-10	0.0200096	0.0579852	0.766075	0.36175	0.0744574	0.00061698	0.304758	1.20548	0.597271	0.945524
453	Ribonic acid, gamma-lactone	553	15.748,0	21	173	7.39166e-10	0.00536308	0.00575063	0.00709658	0.00651773	0.00712524	0.00813221	0.00586956	0.00498328	0.00645348	5.96351e-10	0.00705882	0.00492742	8.11541e-10	8.1676e-10	0.00619045	0.00685427	0.0038597	6.97083e-10	0.00612728	7.89487e-10
454	ribose	935	15.7548,0	26	103	0.129474	0.0669783	0.0874911	0.134639	0.0962199	0.111318	0.149003	0.0752355	0.0781264	0.120027	5.96351e-10	0.0942661	0.0947501	8.11541e-10	0.139421	0.108511	0.0771593	0.122668	6.97083e-10	0.135004	7.89487e-10
460	5-Aminovaleric acid	283	15.9395,0	24	200	7.39166e-10	7.34261e-10	0.000310564	0.00328302	0.00135023	0.00072352	0.00056549	0.000505649	0.000272273	0.000409784	5.96351e-10	0.000380319	0.000668431	0.0038026	0.00115778	0.000820061	0.000177274	0.00172148	6.97083e-10	0.0041054	7.89487e-10
464	xylitol	885	15.9936,0	26	73	0.182822	0.128569	0.108982	0.116041	0.152348	0.212911	0.220514	0.135727	0.0950045	0.165052	5.96351e-10	0.1309	0.144039	0.179134	0.0886166	0.125985	7.0615e-10	0.141616	6.97083e-10	0.168385	0.193009
467	phthalic acid	295	16.0377,0	20	221	0.00107187	0.0013096	0.00132597	0.00120484	0.00121631	0.00111653	0.00143976	0.00128427	0.00142753	0.00134696	5.96351e-10	0.00127812	0.00129031	8.11541e-10	8.1676e-10	0.00128472	7.0615e-10	7.72285e-10	6.97083e-10	7.41764e-10	7.89487e-10
468	Levoglucosan	848	16.0571,0	26	204	0.00451993	0.00509769	0.00471996	0.00448166	0.00490675	0.00612337	0.0053529	0.00511425	0.00509367	0.00499318	5.96351e-10	0.00609759	0.00543529	8.11541e-10	8.1676e-10	0.0055548	0.00620892	0.00591265	6.97083e-10	0.00573088	0.00398385
469	alpha-Aminoadipic acid	309	16.0669,0	26	255	0.00112197	0.00120403	0.00124483	0.00136585	0.00121566	0.00144616	0.00129227	0.00110954	0.00151813	0.00137976	5.96351e-10	0.00135373	0.0014743	8.11541e-10	0.0013791	0.00165374	0.00125249	0.00141175	6.97083e-10	7.41764e-10	0.00158748
471	fucose	621	16.1431,0	24	117	7.39166e-10	0.00111481	0.00117422	7.59965e-10	0.00163457	0.00248352	0.00183818	0.00125627	0.00130854	0.00198597	5.96351e-10	0.00301862	0.00190385	0.00310386	0.00168826	0.00179909	0.00172661	0.00237072	6.97083e-10	0.00297719	0.00171611
474	6-deoxy-D-glucose	816	16.209,0	26	160	0.00285435	0.00250088	0.0023382	0.00244361	0.0029501	0.00534817	0.00349271	0.0016907	0.00319081	0.0040657	5.96351e-10	0.00574383	0.00295239	0.00315168	0.00361854	0.00346057	0.00377002	0.00438023	6.97083e-10	0.00276227	0.00391845
475	D-Arabitol	915	16.2507,0	26	307	0.00152716	0.00394799	0.00136689	7.59965e-10	0.00142421	0.00452758	0.00198847	0.00249932	0.00203756	0.000841829	0.00559991	0.00372023	7.2056e-10	0.00149174	0.00141316	0.00144333	0.00540498	0.00113728	0.00844996	0.00179296	0.00222731
477	ribitol	909	16.306,0	10	160	0.00699494	0.000255278	0.00583508	7.59965e-10	0.00549287	7.29136e-10	0.00676149	7.04877e-10	0.000305432	7.21066e-10	5.96351e-10	6.92803e-10	7.2056e-10	8.11541e-10	8.1676e-10	7.76549e-10	7.0615e-10	7.72285e-10	6.97083e-10	7.41764e-10	7.89487e-10
484	Diglycerol	734	16.4815,0	26	147	0.150534	0.0543836	0.114232	0.0648425	0.0980704	0.192624	0.188559	0.0724849	0.0916973	0.111827	0.270428	0.187681	0.104251	0.194907	0.209798	0.102096	0.231092	0.201106	0.313042	0.0930476	0.200403
485	putrescine	841	16.4874,0	26	174	0.107201	0.00981229	0.0321269	0.105056	0.0125231	0.0601878	0.133434	0.0344262	0.0106759	0.061765	5.96351e-10	0.0624458	0.0541857	0.0580314	8.1676e-10	0.0474869	0.0149519	0.263265	6.97083e-10	0.139602	7.89487e-10
489	3,6-Anhydro-D-galactose	557	16.6511,0	26	392	0.00204277	0.00185227	0.00242526	0.00238235	0.00156294	0.0011766	0.00231265	0.00249543	0.00246715	0.00154287	5.96351e-10	0.003058	0.00284932	0.00227138	0.001558	0.00119015	0.00162163	0.00189615	0.00106758	0.00133897	0.00155868
490	Glucose-1-phosphate	728	16.6561,0	26	217	0.00601933	0.00369443	0.0052228	0.00533867	0.00315879	0.00416154	0.00700569	0.00399016	0.00489633	0.00466389	5.96351e-10	0.00688943	0.00706788	0.00582351	0.00532618	0.00495922	0.00544237	0.00696519	0.00408518	0.00494211	0.00496921
491	D-(glycerol 1-phosphate)	525	16.6746,0	24	299	0.000291266	0.000212451	0.000170506	0.00069764	0.000343487	0.000649749	0.000687677	0.000296823	7.44334e-10	0.000439044	5.96351e-10	0.000499035	0.000719292	0.00121711	0.00125568	0.000460335	0.000547107	0.000955821	0.000782526	7.41764e-10	0.00131628
500	Farnesal	278	16.7815,0	25	226	0.00377644	0.00175972	0.00134576	0.00111396	0.000704796	0.000658775	7.13609e-10	0.00377193	0.00252503	0.0018078	5.96351e-10	0.00110567	0.00107572	0.000803153	8.1676e-10	0.00303679	0.000981324	0.00149656	0.00102482	0.0010272	0.00111734
503	glutamine	763	16.8311,0	25	156	0.0102627	0.00294081	0.00758564	0.0520459	0.00801192	0.0685839	0.0139875	0.0395626	0.00271639	0.0129445	0.0704884	0.0172835	0.0389911	0.0456844	0.166854	0.0433738	7.0615e-10	0.0612308	0.147684	0.106268	7.89487e-10
509	2-Deoxy-D-galactose	657	16.9501,0	26	73	0.017664	0.0160298	0.0176111	0.0183176	0.0217881	0.0268771	0.0241774	0.01385	0.0180819	0.0159542	5.96351e-10	0.0255534	0.0205122	0.0257655	0.0241271	0.017195	0.0246308	0.0286822	0.0211322	0.0223477	0.0251068
515	carbamoyl-aspartic acid	474	17.0837,0	14	359	7.39166e-10	7.34261e-10	7.08555e-10	0.000453211	0.000229901	0.000106208	7.13609e-10	7.04877e-10	7.44334e-10	7.21066e-10	0.000467026	6.92803e-10	0.000186185	0.000806982	0.000107298	7.76549e-10	7.0615e-10	0.000215485	0.00056809	0.000473044	0.000649098
516	2-deoxy-D-glucose	542	17.1145,0	26	73	0.00498363	0.00404011	0.00411748	0.00997854	0.00900995	0.0030886	0.0073797	0.00365384	0.00805333	0.00652619	0.00309282	0.00454009	0.0058041	0.00655158	0.00625615	0.00458963	0.00342347	0.00752156	0.00434612	0.00250805	0.00249583
517	alpha-D-glucosamine 1-phosphate	493	17.187,0	26	117	0.0095608	0.00761776	0.00581882	0.00789189	0.00640268	7.29136e-10	0.0132645	0.00609781	0.00558065	0.0108829	0.0137617	0.0109235	0.0101152	0.00861323	0.0132367	0.0108677	0.0157207	0.0129485	0.00542961	0.0125678	0.0139534
518	shikimic acid	798	17.2019,0	26	204	0.0132722	0.00805266	0.00679734	0.0156065	0.00778341	0.0198746	0.0188635	0.0132127	0.00841591	0.0095567	0.018375	0.0084838	0.0143165	0.0158838	0.0193422	0.0115776	0.015593	0.0133645	0.0158561	0.0200224	0.0244254
519	Cysteinylglycine	356	17.2101,0	18	330	7.39166e-10	0.000395476	0.000449836	0.00479495	0.00106563	7.29136e-10	0.000509975	0.00090402	7.44334e-10	0.000367611	5.96351e-10	0.000389348	0.000492381	8.11541e-10	8.1676e-10	0.00123163	7.0615e-10	0.00238771	6.97083e-10	7.41764e-10	7.89487e-10
521	citric acid	926	17.3114,0	26	273	0.143221	0.0506693	0.228023	0.0491227	0.28173	0.163391	0.148369	0.132949	0.33368	0.466408	0.158283	0.378458	0.529711	8.11541e-10	8.1676e-10	0.407417	0.174719	0.281042	0.407821	7.41764e-10	0.181354
526	citrulline	754	17.3829,0	23	157	0.00103107	0.00153519	0.000886656	0.00994572	0.00229912	0.00523982	7.13609e-10	0.00150651	7.44334e-10	0.00263677	0.00839781	0.00130872	0.00195558	0.00635458	0.00197642	0.00334943	7.0615e-10	0.00184985	0.00499477	0.0105767	0.00525281
527	4-aminobenzoic acid	491	17.4784,0	22	266	7.39166e-10	0.000239071	0.000146926	0.000169302	0.000169822	0.000163917	7.13609e-10	0.000275715	0.000230478	0.000146802	5.96351e-10	0.000192892	0.000185885	0.000230147	8.1676e-10	0.000240425	7.0615e-10	0.000218175	0.000195061	0.000310922	0.00021857
529	1,5-Anhydroglucitol	618	17.542,0	26	157	0.00263983	0.00258483	0.00178055	0.0018812	0.00299242	0.00567259	0.00392367	0.00244776	0.00246891	0.00195169	0.00210989	0.00448352	0.00255455	0.00406408	0.00416212	0.00210666	0.00546702	0.00458283	0.00424504	0.00447994	0.00495251
531	Dehydroascorbic Acid	359	17.605,0	26	288	0.00327084	0.0019156	0.00247958	0.00999978	0.0037694	0.00613491	0.0143309	0.00128461	0.00254827	0.00362701	0.00727261	0.00408978	0.00694155	8.11541e-10	0.00807147	0.00394716	0.00629504	0.00764992	0.013472	0.0156687	0.0187151
534	Myristic Acid	566	17.6589,0	23	117	0.0032391	0.00265862	0.00243711	7.59965e-10	0.00174125	0.00205	0.00199145	7.04877e-10	0.0037744	0.00294035	0.00152601	0.00235077	0.00304633	0.00242864	8.1676e-10	0.00376814	0.00320789	0.00298479	0.00277753	0.00260918	0.00347468
537	quinic acid	899	17.7288,0	25	73	2.55673	0.62401	0.231756	0.542997	1.22891	1.73504	7.13609e-10	0.428758	0.633621	0.683131	1.73053	2.39591	0.557085	2.73925	1.84975	1.05157	1.03899	1.14099	1.35025	2.00977	0.77913
541	adenine	688	17.8414,0	22	264	0.0246681	0.0098238	0.0135989	0.0289809	0.0150815	0.0209492	0.0288182	0.0109584	0.013621	0.0190976	5.96351e-10	0.0177764	0.0227711	8.11541e-10	0.0395961	0.0204365	0.0164976	0.028918	0.0378357	7.41764e-10	7.89487e-10
542	2-Keto-L-gulonic acid	485	17.8516,0	21	188	7.39166e-10	0.00493233	7.08555e-10	0.0850606	0.014271	0.00957021	7.13609e-10	0.00411518	0.00420596	7.21066e-10	5.96351e-10	0.0122919	0.0111629	0.0317414	0.0194646	0.0128184	0.00642203	0.0352407	6.97083e-10	0.0738712	7.89487e-10
543	fructose	954	17.8578,0	25	103	7.39166e-10	0.563657	1.07349	1.27409	0.733068	0.945104	7.13609e-10	0.373895	0.750006	1.20581	0.558173	6.92803e-10	1.42947	0.779897	1.35464	0.87038	1.78037	1.09464	1.17503	0.694635	0.962268
544	Gluconic lactone	679	17.9141,0	26	275	0.0552477	0.0431314	0.0480247	0.0539263	0.063503	0.106211	0.0741853	0.0493515	0.0550254	0.0539897	0.0394225	0.108109	0.0585041	0.12311	0.0928824	0.0473633	0.1042	0.117985	0.110595	0.0742275	0.0926616
546	mannose	837	18.0034,0	26	319	0.00457093	0.00351135	0.00353789	0.00586206	0.00288	0.00440247	0.005813	0.00271969	0.00299896	0.00436302	0.00240097	0.00441846	0.00338879	0.00305521	0.00349586	0.00190501	0.00305921	0.00496553	0.00353582	0.00332146	0.00405382
548	glucose	900	18.0538,0	25	319	0.00351964	0.00314068	0.00295438	0.00498349	0.00399448	0.0035804	0.004365	0.00266358	0.00340047	0.00453296	0.00170555	6.92803e-10	0.00318874	0.00295886	0.00422883	0.00231263	0.00322352	7.72285e-10	0.0037129	0.0034267	0.00394465
551	galactose	933	18.1231,0	23	319	0.359401	0.141372	0.200235	7.59965e-10	0.137115	0.194869	7.13609e-10	0.100693	0.139903	0.177416	0.1436	0.273435	0.211693	0.165397	0.293342	0.153489	0.275877	0.228295	0.218419	0.167637	0.204154
553	Methyl Palmitoleate	553	18.2203,0	26	97	0.00860524	0.00784916	0.00865358	0.00954242	0.00710472	0.00905812	0.00768266	0.0104276	0.00696487	0.00775555	0.00607062	0.0101864	0.00934766	0.00838002	0.0082608	0.00547555	0.00530158	0.0078656	6.97083e-10	0.00785227	0.0106415
554	D-Altrose	530	18.2317,0	26	244	0.00247106	0.000644155	0.00135455	0.00309284	0.00171457	0.00120021	7.13609e-10	0.000765714	0.00200878	0.00197582	0.00238769	0.00146104	7.2056e-10	0.00273849	0.00232312	0.00162007	0.00143931	0.00274325	0.00225772	0.00224767	0.00220756
557	mannose	952	18.3179,0	26	73	7.39166e-10	0.159068	0.22632	0.289646	0.160845	0.233908	7.13609e-10	0.124859	0.160594	0.202131	0.144311	0.402176	0.247672	0.173866	0.340865	0.183439	0.343409	0.273358	0.246689	0.176033	0.220503
558	tyramine	700	18.3276,0	20	174	0.0270722	0.00782038	7.08555e-10	7.59965e-10	0.00167208	0.00780555	7.13609e-10	0.00548198	0.00223663	7.21066e-10	0.00261149	0.0199432	0.014384	8.11541e-10	8.1676e-10	0.0105503	0.00436804	0.0133517	6.97083e-10	0.00472322	0.00197283
560	3,4-Dihydroxymandelic acid	245	18.3645,0	22	267	0.00111738	0.000865382	0.00146522	0.00133887	0.00141147	0.000680868	0.00139666	0.000749629	0.000995743	7.21066e-10	5.96351e-10	0.00122058	0.000838096	0.00076944	0.000990312	0.000621545	0.000507857	0.000959094	0.000663527	0.000520152	0.000801458
561	erythrose 4-phosphate	297	18.3622,0	21	117	0.00500592	0.00257456	0.00192808	7.59965e-10	7.22755e-10	0.00162515	7.13609e-10	0.00404226	0.00358309	0.001811	0.00299182	6.92803e-10	0.000841979	8.11541e-10	0.00617582	0.00348753	0.0014291	0.00141173	0.00182727	0.00138325	0.00128918
562	lysine	855	18.3927,0	26	174	0.00350081	0.00609823	0.00327772	0.0155681	0.00973555	0.0150817	0.00464923	0.00580504	0.00353815	0.00780078	0.0123506	0.00732825	0.0070871	0.0146729	0.00700326	0.00598603	0.00200555	0.00593466	0.012732	0.011101	0.0094038
563	sorbitol	914	18.458,0	26	319	0.00770042	7.34261e-10	0.0162706	0.0239056	0.0207219	0.0289248	0.0109297	0.0137535	0.0116045	0.0113428	0.00945261	0.0247723	0.0193335	0.0259803	0.0104066	0.008498	0.0229063	0.0134791	0.0160359	0.0175672	0.0215249
566	D-galacturonic acid	569	18.4996,0	26	160	0.00216982	0.0017768	0.00115814	0.00240116	0.0016945	0.00258505	0.00365595	0.00122386	0.00129449	0.00204105	0.00187173	0.00171435	0.00229774	0.00353493	0.00300286	0.00192173	0.00214851	0.00278636	0.00208442	0.00290907	0.00318052
568	tyrosine	813	18.5529,0	26	218	0.0029353	0.00370768	0.00241127	0.00616048	0.0112128	0.0114498	0.00455571	0.00527032	0.00599467	0.00494112	0.00835668	0.00763244	0.00485257	0.0111979	0.00597981	0.00586381	0.00339114	0.00821799	0.0100953	0.00797288	0.0118831
570	4-hydroxycinnamic acid	675	18.5828,0	25	293	0.000765046	0.000834781	0.000917504	0.0014926	0.00111784	0.00143799	0.00159027	0.000688944	0.00104266	0.0010414	0.00166104	0.00134652	0.00137353	0.00166967	0.00129726	0.00110035	0.00114292	0.00166486	0.00169317	0.00194628	0.00198602
572	conduritol b epoxide	418	18.6404,0	15	204	0.000762035	0.000699083	7.08555e-10	7.59965e-10	7.22755e-10	0.00071451	0.000920697	7.04877e-10	7.44334e-10	7.21066e-10	0.000141629	0.000553843	0.000532731	0.000589771	8.1676e-10	0.00116077	7.0615e-10	0.00110063	6.97083e-10	7.41764e-10	7.89487e-10
573	pentadecanoic acid	695	18.6522,0	26	117	0.00410393	0.00288995	0.00277868	0.00220166	0.00163236	0.00163139	0.00127212	0.00478688	0.00382121	0.00325039	0.00382297	0.00207914	0.00199799	0.00140113	0.00566776	0.00430825	0.00180935	0.00233951	0.00199864	0.00208775	0.00174051
584	caffeic acid	718	18.9434,0	24	219	0.000893565	0.00115292	7.08555e-10	0.000813675	0.00106727	0.0044496	0.00142787	0.00103467	0.00167089	0.00114207	0.00189009	0.00230173	0.00113375	0.00239173	0.00279746	0.0020837	7.0615e-10	0.00283273	0.00279783	7.41764e-10	7.89487e-10
589	Galactonic acid	915	19.0988,0	26	292	0.00432992	0.00232081	0.00172031	7.59965e-10	0.00228137	0.00390661	0.00606431	0.00143868	0.00231498	0.00346387	0.00275697	0.00259545	0.00457122	0.00333636	0.00456726	0.00256895	0.00436547	0.00280015	0.00245732	0.00248666	0.00491302
591	gluconic acid	876	19.1429,0	26	333	0.00212184	0.0024194	0.00193165	0.00256274	0.00149325	7.29136e-10	0.00312702	0.00141649	0.0016318	0.00173652	0.00122601	0.00218995	0.00231763	0.00194743	0.00227232	0.0023107	0.00270399	0.00520238	0.00345726	7.41764e-10	0.00536016
592	4-Hydroxymethyl-3-methoxyphenoxyacetic acid	214	19.1803,0	24	297	0.000634392	0.000561029	0.000677856	0.00104356	0.000843183	0.000863515	7.13609e-10	0.000670606	0.00102129	0.000549194	0.000567527	0.000858214	0.000829715	0.00115046	0.00073399	0.000639679	0.000638734	0.00134701	0.000975661	7.41764e-10	0.000883645
597	Galactonic acid	844	19.2782,0	26	73	0.0209943	0.0162137	0.0144915	0.0107237	0.0309322	0.0434352	0.025693	0.0157143	0.0152036	0.0174823	0.0303624	0.0264389	0.0177751	0.0221638	0.0217806	0.0143403	0.0309283	0.0227065	0.0321799	0.0345791	0.0364571
604	beta-Hydroxymyristic acid	353	19.4468,0	21	204	0.000838483	0.000395685	0.00077083	0.000223899	0.000640603	0.000346504	0.000867022	0.000179796	0.000349756	0.000652169	5.96351e-10	0.000440789	0.00051374	0.000649984	0.00116239	0.000372451	7.0615e-10	0.00119044	0.000406434	7.41764e-10	0.000728471
606	mucic acid	749	19.5556,0	24	333	7.39166e-10	0.000645412	0.000427757	0.000799451	0.000518815	0.000613957	0.000398075	0.000766551	0.0003931	0.000580773	0.000564087	0.000704446	0.000914757	0.00101413	0.000361381	0.000713657	0.000581501	0.0012762	0.00125042	7.41764e-10	0.00140637
609	palmitic acid	960	19.6255,0	26	117	0.478458	0.296232	0.203172	0.118535	0.0663832	0.0719164	0.0568328	7.04877e-10	0.631418	0.352044	0.409136	0.145728	0.126716	0.0723557	8.1676e-10	0.645697	0.178463	0.172218	0.128336	0.115111	0.104368
610	N-Carbamylglutamate	561	19.6856,0	26	174	0.00942999	0.00135535	0.00437982	0.00450413	0.0392178	0.234756	0.0121368	0.109376	0.140188	0.108012	0.049395	0.00456266	0.0246848	0.246093	0.00219444	0.126739	0.00126915	0.002213	0.00877288	0.00411472	0.00117586
611	Glucosaminic acid	231	19.7246,0	23	292	0.00097332	0.000711059	0.000140607	7.59965e-10	0.000749828	0.000516294	0.00105248	0.000306816	0.00117083	0.000383088	0.000798882	0.0006777	0.000437295	0.00141022	0.000531037	7.76549e-10	0.00024642	7.72285e-10	0.000444229	0.00035458	0.000759551
612	Isopropyl-beta-D-thiogalactopyranoside	454	19.7968,0	26	204	0.0016433	0.00103789	0.00310661	0.00151742	0.00527883	0.00256617	0.00215081	0.000673582	0.00317921	0.00358537	0.00213727	0.00071951	0.00133802	0.00381361	0.00332322	0.00374088	0.00197194	0.00363247	0.00279021	0.00372611	0.00266463
614	Allantoic acid	464	19.8535,0	24	174	0.00491933	0.000970139	0.000540676	0.00154781	0.0031967	0.0126235	0.00437662	0.00904929	0.01155	0.00904205	0.00357685	0.00102765	0.00190802	0.0111977	8.1676e-10	0.0103082	7.0615e-10	0.00039984	0.000985422	0.000799623	0.000720166
615	N-Acetyl-D-galactosamine 1	718	19.8815,0	26	205	0.000759638	0.00060698	0.000591552	0.00112287	0.000644828	0.000728059	0.00110466	0.000731444	0.000673104	0.000845782	0.000883254	0.000684059	0.000840186	0.00104137	0.000802306	0.000869945	0.000728121	0.00143324	0.00108418	0.000915268	0.00121337
617	Sinapyl alcohol	404	19.9457,0	15	354	0.000143382	7.34261e-10	7.08555e-10	0.00016458	7.22755e-10	0.000139489	0.000126713	7.04877e-10	0.000163542	0.000160087	0.000113087	6.92803e-10	7.2056e-10	0.000160291	8.1676e-10	7.76549e-10	7.0615e-10	7.72285e-10	0.000175009	0.000158518	0.00012721
620	myo-inositol	932	20.0284,0	26	73	0.448689	0.327046	1.06102	0.824291	0.709402	0.693719	0.558309	0.369088	1.79506	1.33342	0.527393	1.33962	1.92668	1.03964	1.22534	1.17416	1.47781	2.38127	1.11507	1.64161	1.76508
624	Linoleic acid methyl ester	708	20.1436,0	26	79	0.0332621	0.0175624	0.00190539	0.0331158	0.0291946	0.0414725	0.0296705	0.108001	0.00980169	0.0441519	0.0801357	6.92803e-10	0.106906	0.068674	0.0761608	0.0137085	0.0359496	0.0475578	0.0194509	0.0291534	0.0150532
627	N-Acetyl-beta-D-mannosamine 4	784	20.1763,0	26	73	0.272881	0.0847125	0.0696972	0.132972	0.180412	0.0963778	0.278115	0.07844	0.13094	0.178709	0.0901662	0.270486	0.196834	0.0895582	0.208879	0.132269	0.298628	0.260881	0.185629	0.177444	0.183061
635	Isoxanthopterin	155	20.4136,0	22	156	0.00130867	0.000459356	0.000358501	7.59965e-10	0.00070389	0.000704418	0.0015005	0.00077318	7.44334e-10	0.000697345	5.96351e-10	6.92803e-10	0.00211265	0.00115376	0.00183815	0.00102644	7.0615e-10	0.000598796	0.00141312	0.000631739	0.000374657
636	d-Glucoheptose	608	20.3902,0	26	319	7.39166e-10	0.000969961	0.00105856	0.00156268	0.000862424	0.00127442	7.13609e-10	0.000908915	0.000476783	0.00100229	0.000818972	0.00138782	0.00112488	0.00132313	0.00110864	0.000651296	0.00132497	0.00131451	0.0015185	0.000969364	0.00116311
637	3,4-dihydroxycinnamic acid	772	20.4407,0	26	219	0.00410482	0.00348207	0.0032259	0.00711747	0.00488257	0.00723004	0.0112855	0.00224878	0.00535884	0.00438107	0.0108121	0.00780259	0.00741558	0.0114197	0.00622082	0.0064454	0.00666921	0.00904042	0.00812346	0.0123917	0.0137392
639	heptadecanoic acid	820	20.5213,0	26	117	0.00578173	0.00288043	0.0023882	0.00186424	0.00150475	0.00161961	0.00120577	0.00575897	0.00412305	0.00303792	0.00304058	0.00239657	0.00202063	0.00159552	0.00674106	0.0043292	0.00237687	0.00229823	0.00201303	0.00194183	0.00185097
642	Indolelactate	224	20.6196,0	25	156	0.0012774	0.000442169	0.000286802	7.59965e-10	0.000583906	0.000563194	0.00126609	0.000743234	0.000444036	0.000566492	5.96351e-10	0.000683	0.00174782	0.00100329	0.00162086	0.000897308	0.00012177	0.00052093	0.00117245	0.000583528	0.000347772
643	N-methyltryptophan	334	20.6632,0	14	361	7.39166e-10	7.34261e-10	0.000222642	7.59965e-10	0.00024447	0.000258998	7.13609e-10	7.04877e-10	7.44334e-10	0.000193645	5.96351e-10	6.92803e-10	7.2056e-10	0.000241592	0.000347917	0.000281392	0.000254684	0.000250588	0.000271553	7.41764e-10	7.89487e-10
645	noradrenaline	695	20.6905,0	22	174	7.39166e-10	0.00185266	7.08555e-10	7.59965e-10	0.000218864	7.29136e-10	7.13609e-10	0.00370249	0.0085366	0.00396839	0.000579919	0.0036877	0.00101095	0.00880018	0.00350799	7.76549e-10	0.00124994	0.00478203	0.00444614	0.00452301	0.0021678
646	Phytol	945	20.792,0	26	143	0.325491	0.17501	0.139704	0.360459	0.207482	0.226479	0.297658	0.374532	0.334724	0.373807	0.243177	0.450247	0.556655	0.479444	0.531076	0.339421	0.110845	0.405255	0.310377	0.257735	0.256932
648	beta-Mannosylglycerate	688	20.833,0	26	235	4.90733e-05	0.00165206	0.00148174	1.72538e-05	0.00142875	0.00258971	5.26524e-05	8.52798e-05	8.29477e-05	0.00171304	1.77505e-05	0.000108667	0.00342976	0.000134026	0.000184166	0.00230992	0.0040508	0.00530781	0.00010407	7.41764e-10	7.89487e-10
649	5-Hydroxyindole-2-carboxylic acid	274	20.8667,0	26	322	0.0021805	0.000414624	0.000352115	0.000674052	0.000594219	0.00268801	0.00211127	0.00114338	0.00229061	0.00103063	0.00100985	0.00198535	0.000941361	8.11541e-10	0.00114443	0.000411809	0.000502342	0.0010357	0.00262691	0.000556465	0.000941783
653	Elaidic acid	646	21.0148,0	25	117	0.00788933	0.0037267	0.00337703	0.00242211	0.00126509	0.00162787	7.13609e-10	0.00619795	0.00576864	0.00456145	0.00437061	0.00267871	0.00244703	0.00161706	0.00869631	0.0056433	0.00316529	0.00300734	0.00258488	0.00217246	0.00191493
656	2-aminoethanethiol	515	21.0589,0	19	174	7.39166e-10	0.00146826	7.08555e-10	7.59965e-10	0.00088817	7.29136e-10	7.13609e-10	0.00167949	7.44334e-10	0.00167235	5.96351e-10	0.00108686	0.000797259	0.00244067	0.00133813	7.76549e-10	0.000451344	0.00163355	0.0016647	0.00172141	0.000506968
659	linoleic acid	637	21.1212,0	25	81	0.00109482	0.000270144	0.000196309	0.000664728	0.000666871	0.000961166	0.000850158	0.00116336	0.000549339	0.000441887	0.000854906	0.000436517	0.000598358	0.000491646	0.00184521	7.76549e-10	0.000311236	0.000872	0.000832666	0.000980579	0.00125641
661	oleic acid	886	21.1812,0	26	79	7.39166e-10	0.0125578	0.00822492	0.0135342	0.00842473	0.00993572	0.00825352	7.04877e-10	0.0273843	0.0186412	0.026497	0.0146151	0.0120487	0.00934999	8.1676e-10	0.0262816	0.0115186	0.0187223	0.0137357	0.0130114	0.0128127
667	6-Aminopenicillanic acid	301	21.3698,0	19	156	7.39166e-10	0.000727065	0.000356901	0.000187053	0.000946788	0.000934743	0.0010078	7.04877e-10	7.44334e-10	7.21066e-10	5.96351e-10	0.000824458	0.000659563	0.000725125	0.000795877	7.76549e-10	0.000309157	0.000440222	0.00112991	0.000727196	0.000634168
669	stearic acid	946	21.4103,0	26	117	0.949632	0.233574	0.170808	0.100738	0.053135	0.0571125	0.0411093	0.863183	0.48089	0.282211	0.442258	0.130776	0.113476	0.0620019	8.1676e-10	0.508134	0.147125	0.151994	0.117387	0.0938787	0.0850185
673	spermidine	868	21.51,0	26	144	0.0033233	0.00199795	0.0020213	0.00696776	0.00182931	0.00186808	0.0023809	0.00323405	0.00202251	0.00354775	0.00476855	0.00217327	0.00385517	0.00395122	0.00694697	0.00443247	0.00102799	0.00502289	0.00543393	0.00313492	0.0033292
682	Glucoheptonic acid	527	21.7812,0	20	204	7.39166e-10	7.34261e-10	0.00376355	0.000890321	0.00287058	7.29136e-10	0.00249792	0.00137917	0.00232282	0.00270993	0.00185334	0.00112296	0.00161768	0.00345571	0.00596712	7.76549e-10	7.0615e-10	0.0057777	6.97083e-10	0.0016412	0.00342223
684	Atropine	366	21.8077,0	26	55	0.00982844	0.00655079	0.00632614	0.0065303	0.00479555	0.00672423	0.00540634	7.04877e-10	0.00602958	0.00721481	0.00695632	0.00826674	0.00764947	0.00641724	0.0110016	0.00538157	0.00460302	0.00650044	0.00978792	0.00648876	0.0091849
686	Methyl yellow	313	21.8506,0	25	55	0.0042743	0.0030591	0.00284667	0.00346267	0.00226411	0.00355444	0.0054486	0.00593858	0.000991255	0.00344249	5.96351e-10	0.00495587	0.0036833	0.00641724	0.00453775	0.000701	0.00460302	0.00337272	0.00529169	0.00328233	0.00558963
692	cystine	292	21.9588,0	22	352	0.00851804	0.00510383	0.00232762	7.59965e-10	0.0024993	0.00400311	0.00665532	0.0111732	0.00848703	0.00427157	5.96351e-10	6.92803e-10	0.00483776	0.0103452	8.1676e-10	0.00155618	0.00244153	0.00248865	0.00806614	0.00230344	0.00413302
693	glucose-6-phosphate	454	21.9849,0	23	387	0.000271552	7.34261e-10	7.08555e-10	0.000612092	0.000185573	0.000104357	0.000322753	0.000238687	0.000144057	0.000313147	0.000498166	6.92803e-10	0.000317389	0.000642281	0.000387802	0.000119872	0.000141324	0.000365401	0.000290689	7.41764e-10	0.00044324
698	1-Methyladenosine	374	22.1871,0	18	204	7.39166e-10	0.000773521	0.000977626	7.59965e-10	0.000981645	0.00148293	7.13609e-10	0.000437337	0.000276715	0.00141854	0.000665928	0.000994193	7.2056e-10	8.11541e-10	0.000877729	0.00163403	0.00177906	0.0019226	6.97083e-10	7.41764e-10	7.89487e-10
705	Purine riboside	567	22.4398,0	25	217	0.00475413	0.000691448	0.000762584	0.000811346	0.00258688	0.00293706	7.13609e-10	7.04877e-10	0.0011975	0.00259159	0.00204052	0.00615015	0.00132707	0.00144929	0.00267859	0.0034873	0.00502834	0.00318982	0.00121323	7.41764e-10	0.00267026
710	D-erythro-sphingosine	499	22.6961,0	24	204	0.000413696	0.000708923	0.000606553	0.000583311	0.00118304	0.00130355	0.000596614	0.0011833	0.000620514	0.00068332	5.96351e-10	0.0013757	0.00122485	0.000851836	0.00129438	7.76549e-10	0.00198578	0.00130336	0.0009915	0.000850083	0.00158991
719	cytidine-monophosphate degr prod	346	22.8914,0	26	331	0.028368	0.00806101	0.0059279	0.00354434	0.00190563	0.00215884	0.00169582	0.0250444	0.0139471	0.00920027	0.013275	0.00453279	0.00401486	0.00235863	8.1676e-10	0.0142475	0.00522845	0.00522724	0.00426241	0.00353159	0.00318921
722	Arachidic acid	943	23.0549,0	26	117	0.104064	0.0336335	0.0270701	0.0204475	0.012237	0.0133164	0.0104684	0.0890297	0.055722	0.0401536	0.0641335	0.0239514	0.0223048	0.0153748	8.1676e-10	0.0605482	0.0266661	0.0288646	0.0246364	0.0207761	0.0204734
723	Neohesperidin	602	23.1425,0	26	204	0.0132674	0.00444331	0.00868202	0.00876275	0.0093383	0.0192332	0.0132296	0.0082879	0.0107183	0.0204949	0.0206471	0.0174077	0.0338267	0.0311037	8.1676e-10	0.0114882	0.0106527	0.015388	0.0125906	0.0213343	0.0353815
724	5-Methoxytryptamine	797	23.2467,0	25	174	0.0100954	0.0148644	0.00494217	0.00382764	0.00141557	0.0174338	0.00645571	7.04877e-10	0.00558938	0.00489081	0.00368183	0.00966257	0.00582512	0.00948283	0.00678552	0.00155479	0.0110064	7.72285e-10	6.97083e-10	0.0172427	0.00657545
727	DL-dihydrosphingosine	550	23.4133,0	26	204	0.00566991	0.00214839	0.00183183	0.00189505	0.0022749	0.00270801	0.00600431	0.00208042	0.00281097	0.00254796	0.00649377	0.00340693	0.00420129	0.00675277	0.00618039	0.0034853	0.00302328	0.00426135	0.0044576	0.00486094	0.00415164
729	salicin	674	23.5097,0	26	204	0.00381954	0.00366696	0.00320246	0.00353796	0.00505813	0.00707878	0.0050142	0.00262196	0.00347255	0.00249257	0.00497565	0.00663984	0.00571534	0.00600739	0.00492252	0.00438677	0.00422898	0.00606478	0.00508164	0.00493973	0.00625815
731	biotin	307	23.5495,0	15	57	0.0136678	7.34261e-10	0.00181691	0.000655446	0.00788291	0.000851857	0.00976072	0.0149985	7.44334e-10	0.00165006	5.96351e-10	6.92803e-10	0.00103045	8.11541e-10	8.1676e-10	7.76549e-10	7.0615e-10	7.72285e-10	0.000888148	0.00884441	0.0109572
739	arbutin	560	23.7915,0	26	217	0.00249133	0.00179531	0.00168613	0.00282377	0.00236677	0.00233594	0.00335254	0.00179606	0.00184832	0.00289408	0.00188213	0.0027019	0.00293966	0.00249518	0.0032692	0.00236997	0.00237286	0.00289885	0.00304892	0.0029037	0.00289015
740	2-Monopalmitin	318	23.8279,0	26	132	0.0026125	0.00122072	0.000996551	0.000970127	0.000640147	0.000567418	0.000691059	0.00212358	0.00174125	0.00130196	5.96351e-10	0.00111341	0.000987039	0.000734532	8.1676e-10	0.00176343	0.00099279	0.00110656	0.00114199	0.00100161	0.000876371
741	phytosphingosine	516	23.8676,0	26	204	0.0117301	0.0064577	0.00654057	0.00873522	0.011084	0.0192186	0.015594	0.00600329	0.00960044	0.0131117	0.0194274	0.0123563	0.020441	0.0206593	0.0264524	0.00869393	0.0173783	0.0177352	0.0155057	0.0149274	0.0230536
743	kyotorphin	293	23.9227,0	21	179	0.000403434	7.34261e-10	7.08555e-10	7.59965e-10	7.22755e-10	0.000415771	0.000507996	0.000306015	0.000601982	0.00061918	5.96351e-10	0.000563137	0.000621403	0.000963838	0.000928307	0.0005203	0.00062247	0.000829692	0.000516237	0.000287393	0.000897643
745	inosine	294	23.9686,0	26	221	0.00043536	0.000338149	0.000346653	0.000448046	0.000320673	0.000454476	7.13609e-10	0.000495328	0.000414655	0.000396659	0.000384232	0.000429208	0.000462846	0.000435492	0.000527838	0.000467189	0.000461381	0.000464542	0.000395773	0.00039621	0.000378644
750	1-Monopalmitin	612	24.1657,0	26	371	0.000361478	0.000333605	0.000264995	0.000297921	0.000233017	0.000272215	0.00028781	0.00040695	0.000347715	0.000284453	5.96351e-10	0.000298411	0.000279896	0.000337749	8.1676e-10	0.000350663	0.000290025	0.000289856	0.000389825	0.000342833	0.000357837
760	sucrose	794	24.6,0	26	132	0.0507365	0.0347058	0.0382928	0.0450114	0.0288796	0.0345557	0.0485042	0.0408586	0.0402801	0.0546837	0.0413161	0.0416909	0.0467326	8.11541e-10	8.1676e-10	0.0461974	0.0458382	0.0483245	0.0399562	0.0411785	0.0495755
762	cellobiose	590	24.7756,0	12	174	0.000332354	7.34261e-10	7.08555e-10	7.59965e-10	7.22755e-10	7.29136e-10	1.06042e-06	7.04877e-10	7.44334e-10	2.64897e-05	5.96351e-10	2.42616e-05	1.83445e-05	8.11541e-10	0.000402215	7.76549e-10	7.0615e-10	7.72285e-10	0.000401068	0.000208893	4.09364e-05
763	lactulose	300	24.8838,0	21	314	0.000543275	0.000326109	7.08555e-10	7.59965e-10	0.000271859	0.000791387	0.000585221	0.000228333	7.44334e-10	0.000247034	0.00038641	0.000462703	7.2056e-10	0.000283213	8.1676e-10	0.000194493	7.0615e-10	0.000315707	0.000309926	0.000591536	0.000525307
770	2-Monoolein	252	25.1815,0	25	151	7.39166e-10	0.000856718	0.0015771	0.0011496	0.00115473	0.00158436	0.00104848	0.00103487	0.000366044	0.000937511	0.00430529	0.0015442	0.000453631	0.00549204	0.00351575	0.00107053	0.00138552	7.72285e-10	0.00112704	0.00276328	0.00327367
773	maltose	792	25.2887,0	26	361	7.39166e-10	0.00103838	0.00222126	0.00434232	0.00086983	0.00196331	7.13609e-10	0.00101062	0.00147606	0.00255597	0.0031074	0.00420524	0.00374769	0.00360776	0.00236023	0.00122685	0.00331716	0.00290187	0.00297106	0.00260759	0.00346209
774	Monoolein	303	25.304,0	26	117	7.39166e-10	0.00228191	0.00257842	0.00374983	0.00151577	0.00196628	0.00172291	0.00361495	0.00323682	0.00371684	5.96351e-10	0.00397719	0.00299523	0.00321772	8.1676e-10	0.00360137	0.00322628	0.00320913	0.0033645	0.00284053	0.00367214
775	11-beta-prostaglandin-F-2-alpha	266	25.3386,0	21	209	0.00161827	0.000495266	0.000727067	0.000427309	0.000440382	0.00163862	0.00197172	7.04877e-10	0.0006719	7.21066e-10	0.000587639	0.00195992	7.2056e-10	0.00148194	8.1676e-10	7.76549e-10	0.00180086	0.000457337	0.00136186	0.00031397	0.000943993
779	Gentiobiose	867	25.4857,0	26	204	0.0054502	0.00293369	0.00426644	0.00345116	0.00287499	0.0117271	0.00759122	0.00239402	0.00577678	0.0067675	0.00356116	0.0104647	0.00736682	0.0061134	0.00885632	0.00386919	0.0101422	0.00773896	0.00847058	0.00495615	0.00967889
782	Lactobionic Acid	653	25.547,0	26	191	0.00343853	0.00110764	0.00146922	0.000468131	0.00220734	0.00233491	7.13609e-10	0.000412303	0.000868833	0.000994998	0.00258303	0.00191665	0.00267333	0.00114152	0.00271589	0.00198817	0.00243666	0.00265369	0.00236499	0.00120246	0.00337868
790	prunin degr. Prod.	564	25.8011,0	24	73	0.00244944	7.34261e-10	0.00146839	0.00191246	0.000995137	0.0123557	0.00632771	0.000501858	7.44334e-10	0.00816108	0.00679587	0.0096238	0.00362239	0.0051171	0.00226498	0.00294738	0.00943618	0.00598393	0.00506789	0.00673822	0.0172204
793	naringenin	354	25.9078,0	17	221	7.39166e-10	0.00013605	0.000154785	7.59965e-10	0.000144386	0.000234589	7.13609e-10	0.000166556	7.44334e-10	0.000191813	5.96351e-10	0.000163749	7.2056e-10	0.000197351	0.000210462	0.000159796	7.0615e-10	0.000147309	6.97083e-10	0.000154132	7.89487e-10
794	Palatinose	363	25.9356,0	24	204	0.000660604	0.000900027	0.000208378	0.000291697	0.000884055	7.29136e-10	0.000653766	7.04877e-10	0.000146676	0.000633173	0.000649255	0.00131411	0.000192463	0.000671173	0.00185635	7.76549e-10	7.0615e-10	0.000761572	0.00110207	0.000950778	0.00148325
796	Lignoceric acid	884	26.0053,0	26	117	0.010787	0.00492388	0.00429516	0.00443885	0.00284192	0.00347216	0.00334891	0.00902484	0.00712445	0.00596267	5.96351e-10	0.00488698	0.00460997	0.00437014	8.1676e-10	0.00738992	0.00507985	0.00555072	0.00529733	0.00497938	0.00509922
801	Galactinol	709	26.3141,0	26	204	0.00162382	0.00151314	0.000816873	0.000561522	0.00481941	0.00599101	0.00241217	0.000818537	0.000794111	0.00235593	0.00265257	0.0029171	0.000884737	0.00300072	0.0056295	0.000538286	0.0043496	0.00270737	0.00336239	0.00453324	0.0045823
802	Loganin	385	26.3244,0	21	223	0.000389722	7.34261e-10	7.08555e-10	7.59965e-10	0.000272008	0.000340994	0.000479447	7.04877e-10	0.000316494	7.21066e-10	0.000312449	0.000576719	0.000329654	8.11541e-10	0.00084383	0.000385573	0.000631314	0.000530401	0.000373579	0.000422508	0.00109267
803	piceatannol	444	26.3771,0	22	73	7.39166e-10	0.00150944	0.00138057	0.002137	0.00177534	0.00296879	0.00290497	0.00132535	0.00137327	0.0015889	0.00166152	0.00301701	0.0031205	0.00434785	0.00293141	0.0015048	7.0615e-10	0.00244402	0.00341469	0.00287649	0.00446316
810	Hesperitin	287	26.6797,0	24	117	0.000767581	0.000355862	0.000341804	0.000301804	0.000254239	0.000438779	7.13609e-10	0.000727504	0.000508051	0.000420665	0.000668371	0.000457368	0.000364694	0.000164069	8.1676e-10	0.000509362	7.0615e-10	0.000586921	0.000163976	0.000509993	0.00015415
811	Epigallocatechin	303	26.7347,0	13	195	0.000236935	7.34261e-10	7.08555e-10	7.59965e-10	7.22755e-10	7.29136e-10	0.000349536	7.04877e-10	7.44334e-10	1.80193e-05	5.96351e-10	0.000544573	0.0001453	0.000371518	8.1676e-10	0.000193894	0.000567823	0.000590954	6.97083e-10	0.00030336	7.89487e-10
815	inosine 5'-monophosphate	369	26.9076,0	18	297	0.000206745	7.34261e-10	0.00014839	7.59965e-10	0.000183698	0.000410281	0.000302609	7.04877e-10	7.44334e-10	7.21066e-10	8.16634e-05	0.000682455	0.0002417	0.000510148	0.000165012	7.76549e-10	0.000373572	0.000660754	0.000320111	7.41764e-10	0.00036761
816	4-Androsten-11beta-ol-3,17-dione	336	26.9168,0	25	119	0.000694804	0.000441227	0.000435334	0.000405402	7.22755e-10	0.000563536	0.000816659	0.000635364	0.000549389	0.000396054	0.00060448	0.000639421	0.000651731	0.000727374	0.00052066	0.000465715	0.000485402	0.000624243	0.000445956	0.000520901	0.000683437
818	piperine	290	27.0826,0	20	174	7.39166e-10	0.000261146	7.08555e-10	7.59965e-10	7.22755e-10	0.000472157	7.13609e-10	0.000277719	0.000447363	7.21066e-10	1.89664e-05	0.000595111	7.2056e-10	8.11541e-10	0.000415912	7.76549e-10	0.000259151	0.000626553	0.000656494	0.00056502	0.000410818
821	Sucrose-6-Phosphate	456	27.2439,0	26	73	0.00207742	0.0012455	0.0010684	0.00254769	0.0025811	7.29136e-10	0.00608644	0.00160528	0.00221448	0.00434169	0.00431274	0.00408761	0.00224393	8.11541e-10	0.00215435	0.00838468	0.00391995	0.00452805	0.00480564	0.00425578	0.00612527
822	21-hydroxypregnenolone	424	27.3457,0	26	117	0.0010076	0.000531911	0.000364078	0.000423706	0.000380267	0.000372443	0.000329998	0.000800112	0.000706106	0.000576589	5.96351e-10	0.000485039	0.000469572	0.000428592	8.1676e-10	0.000692166	0.000521328	0.000636082	0.000543228	0.000598993	0.000507833
825	7-alpha-Hydroxycholesterol	325	27.8529,0	22	204	0.000238799	0.000418101	0.000362821	0.000233246	0.000369844	0.00162557	7.13609e-10	7.04877e-10	0.000230815	0.00121574	0.000835007	0.000997842	0.00041674	0.000833063	0.000652813	7.76549e-10	0.0014968	7.72285e-10	0.000801127	0.000506134	0.00179787
826	Chlorogenic Acid	737	27.8884,0	24	345	0.000236722	0.000239765	7.08555e-10	0.000349071	0.000492348	0.000431936	0.000782782	0.000245452	0.000263123	0.000442272	5.96351e-10	0.000900725	0.00167505	8.11541e-10	0.00047827	0.000577868	7.0615e-10	0.00140934	0.000552658	0.000755219	0.000263389
831	trehalose-6-phosphate	318	28.4048,0	14	191	0.000429631	7.34261e-10	7.08555e-10	7.59965e-10	7.22755e-10	7.29136e-10	0.000790865	7.04877e-10	0.000215148	7.21066e-10	0.000732825	6.92803e-10	0.000630331	0.000327554	8.1676e-10	0.000328342	7.0615e-10	0.000394982	6.97083e-10	7.41764e-10	0.000494676
834	cholic acid	577	29.3024,0	25	253	0.00279098	0.00122961	0.00105181	0.000951521	0.000476267	0.00067277	7.13609e-10	0.00235972	0.00177059	0.00147042	0.00244744	0.00111102	0.000946108	0.000825389	8.1676e-10	0.0021194	0.00105027	0.00129067	0.00109036	0.000947735	0.0010059
835	raffinose	216	29.3822,0	17	204	0.000145384	7.34261e-10	7.08555e-10	7.59965e-10	0.00038919	0.000774286	0.000485416	7.04877e-10	7.44334e-10	7.21066e-10	5.96351e-10	0.000805268	7.2056e-10	0.000885633	0.000421048	7.76549e-10	0.000425727	0.00081989	0.00110981	7.41764e-10	0.00114051
837	Sitosterol	431	29.435,0	26	255	0.00352096	0.00161896	0.0013952	0.00124918	0.000786216	0.00102774	0.000878547	0.0030291	0.00245915	0.00214164	5.96351e-10	0.00172656	0.00152421	0.00135109	8.1676e-10	0.00288183	0.00157131	0.00195846	0.00166482	0.00168559	0.00162637
