# Supplementary material for: Comprehensive transcriptome and metabolome profiling reveal metabolic mechanisms of Nitraria sibirica Pall. to salt stress
Source: Sci Rep. 2021 Jun 18;11:12878. doi: 10.1038/s41598-021-92317-6 (PMC8213879; doi:10.1038/s41598-021-92317-6)
Supplement: Supplementary file 3 — Supplementary Table S2. [file 41598_2021_92317_MOESM3_ESM.xlsx]

## Sheet: T100L vs T0L
SUPPLEMENTARY INFORMATION Title: Comprehensive transcriptome and metabolome profiling reveal metabolic mechanisms of Nitraria sibirica Pall. to salt stress Authors: Huanyong Li, Xiaoqian Tang, Xiuyan Yang, Huaxin Zhang
Peak	Mean T100L	Mean T0L	VIP	P-Value	Log2(T100L/T0L)
2,3-Dimethylsuccinic Acid	0.00258502	0.00106415	1.33349	0.0494021	1.28048
Cycloleucine	1.16203	0.672777	1.25482	0.0239124	0.788443
2-Aminophenol	0.000254475	2.5107e-05	3.15837	0.000504009	3.34136
L-Cysteine	0.00197021	0.000897974	1.59993	0.0192731	1.1336
Ribitol	4.36337e-05	0.00361995	2.23588	0.0300549	-6.37438
3,4-Dihydroxymandelic Acid	0.000653356	0.00118226	1.36471	0.0289027	-0.85561
Noradrenaline	0.0043266	0.000295932	2.74813	0.0164863	3.8699
Phytol	0.401798	0.247469	2.24224	0.00912081	0.699222
Neohesperidin	0.0203552	0.0109938	1.86513	0.0381108	0.888706
Kyotorphin	0.000525079	0.000189601	1.59565	0.0392813	1.46957

## Sheet: T400L vs T0L
SUPPLEMENTARY INFORMATION Title: Comprehensive transcriptome and metabolome profiling reveal metabolic mechanisms of Nitraria sibirica Pall. to salt stress Authors: Huanyong Li, Xiaoqian Tang, Xiuyan Yang, Huaxin Zhang
Peak	Mean T400L	Mean T0L	VIP	P-Value	Log2(T400L/T0L)
Canavanine Degr Prod	0.0107965	0.00764838	1.55275	0.0329511	0.497342
2-Butyne-1,4-Diol	0.000349154	0.000235578	1.67111	0.0120103	0.567659
Guaiacol	0.000290667	5.29885e-05	1.52264	0.0319423	2.45562
Butyraldehyde	0.233097	0.0649749	2.18305	0.000116401	1.84298
Nicotinic Acid	0.00173774	0.00685577	2.33667	0.0257969	-1.98011
Proline	4.88146	2.04973	1.79585	0.00310467	1.25188
2,2-Dimethylsuccinic Acid	7.57154e-10	0.000198519	2.27218	0.00259374	-18.0003
Thymol	0.00101137	0.000349465	1.50633	0.0010651	1.53309
Uracil	0.00512665	0.00342852	2.33927	0.00010694	0.58043
Fumaric Acid	0.0144086	0.00751223	1.60467	0.0446734	0.939615
Pyrrole-2-Carboxylic Acid	0.00656121	0.00366788	2.21089	0.000612919	0.839014
Benzyl Thiocyanate	0.000881818	0.00071908	1.59985	0.0252976	0.294329
Serine	0.281153	0.153355	1.7087	0.0293382	0.874484
2,3-Dimethylsuccinic Acid	0.00419645	0.00106415	1.67525	0.000162695	1.97947
Oxalacetic Acid	0.00643827	0.00249142	2.46773	1.78094e-05	1.3697
Capric Acid	0.00324024	0.00271529	1.56033	0.0264288	0.254998
3-Hydroxy-L-Proline	0.0160841	0.00638964	1.54551	0.0345425	1.33183
Methionine	7.57154e-10	0.0071843	1.93289	0.0266144	-23.1778
Aspartic Acid	0.17457	0.0452114	2.01033	0.00954179	1.94905
Oxoproline	1.15919	0.276088	1.83796	0.0230763	2.06991
4-Aminobutyric Acid	0.86932	0.535816	1.81795	0.004902	0.698151
L-Cysteine	0.00195726	0.000897974	1.24361	0.00953976	1.12409
(2R,3S)-2-Hydroxy-3-Isopropylbutanedioic Acid	0.0194083	0.00559014	2.02729	0.00259145	1.79572
Phthalic Acid	0.000183533	0.0012407	2.33661	0.000918287	-2.75704
Ribitol	7.57154e-10	0.00361995	2.09859	0.0287359	-22.1889
3,6-Anhydro-D-Galactose	0.0014616	0.00196498	1.63286	0.0310961	-0.426969
Gluconic Lactone	0.0914166	0.0634614	1.53389	0.0405331	0.526577
3,4-Dihydroxymandelic Acid	0.000723421	0.00118226	1.91696	0.00591267	-0.708645
Myo-Inositol	1.54005	0.660354	2.22909	0.000622412	1.22166
Noradrenaline	0.00295384	0.000295932	1.64697	0.00801527	3.31925
Phytosphingosine	0.0176781	0.0113372	1.5179	0.0438506	0.640901
Kyotorphin	0.000657435	0.000189601	1.77145	0.00316281	1.79388
Loganin	0.000611411	0.000211739	1.50252	0.00903524	1.52986
Piperine	0.000419136	0.000104758	1.65778	0.016586	2.00035

## Sheet: T400L vs T100L
SUPPLEMENTARY INFORMATION Title: Comprehensive transcriptome and metabolome profiling reveal metabolic mechanisms of Nitraria sibirica Pall. to salt stress Authors: Huanyong Li, Xiaoqian Tang, Xiuyan Yang, Huaxin Zhang
Peak	Mean T400L	Mean T100L	VIP	P-Value	Log2(T400L/T100L)
Lactic Acid	0.027581	0.0397065	1.81721	0.019692	-0.5257
Butyraldehyde	0.233097	0.10254	2.45169	0.00118631	1.18475
Nicotinic Acid	0.00173774	0.00802109	2.71028	0.00659864	-2.20659
Proline	4.88146	3.01711	1.43604	0.0280481	0.694145
2,2-Dimethylsuccinic Acid	7.57154e-10	0.000135556	1.88581	0.038311	-17.4499
Uracil	0.00512665	0.00315631	1.20245	0.00740987	0.699779
Pyrrole-2-Carboxylic Acid	0.00656121	0.00404574	2.18988	0.00269193	0.697558
2-Deoxytetronic Acid	0.0264369	0.0145202	2.01998	0.0118503	0.864494
Oxalacetic Acid	0.00643827	0.00322827	2.49817	0.000371625	0.99591
Aspartic Acid	0.17457	0.0552375	1.38964	0.015937	1.66008
4-Aminobutyric Acid	0.86932	0.450878	2.50062	0.000332356	0.94715
Threonic Acid	0.243807	0.115341	2.28171	0.0156708	1.07984
Maleamate	0.0013008	0.000213902	1.76909	0.0345024	2.60438
(2R,3S)-2-Hydroxy-3-Isopropylbutanedioic Acid	0.0194083	0.0083738	1.95978	0.013286	1.21272
Phenylalanine	0.056337	0.0167754	1.26416	0.02686	1.74774
Allose	0.0580457	0.0166606	1.41443	0.034982	1.80074
Phthalic Acid	0.000183533	0.000946742	1.62721	0.0283441	-2.36693
1,5-Anhydroglucitol	0.00428516	0.00286863	1.79156	0.0239146	0.578988
Dehydroascorbic Acid	0.0105456	0.00368055	1.24399	0.0113492	1.51865
Allantoic Acid	0.0018876	0.00676452	1.69102	0.0466837	-1.84143
Galactinol	0.00367181	0.00191767	1.25481	0.0358707	0.937136
Loganin	0.000611411	0.000219331	1.70172	0.0119767	1.47903
Sucrose-6-Phosphate	0.00488196	0.00268653	1.08089	0.0414884	0.861715
