# Supplementary material for: Comprehensive transcriptome and metabolome profiling reveal metabolic mechanisms of Nitraria sibirica Pall. to salt stress
Source: Sci Rep. 2021 Jun 18;11:12878. doi: 10.1038/s41598-021-92317-6 (PMC8213879; doi:10.1038/s41598-021-92317-6)
Supplement: Supplementary file 4 — Supplementary Table S3. [file 41598_2021_92317_MOESM4_ESM.xlsx]

## Sheet: Sheet1
SUPPLEMENTARY INFORMATION Title: Comprehensive transcriptome and metabolome profiling reveal metabolic mechanisms of Nitraria sibirica Pall. to salt stress Authors: Huanyong Li, Xiaoqian Tang, Xiuyan Yang, Huaxin Zhang
KEGG pathway annotation information in N. sibirica under salt stress
	Description	Compounds
T100L vs T0L	Metabolic pathways	L-Cysteine; 3,4-Dihydroxymandelate
T400L vs T0L	Metabolic pathways	Oxaloacetate; L-Aspartate; L-Cysteine; Uracil; Fumarate; L-Proline; D-Glucono-1,5-lactone; Nicotinate; 4-Aminobutanoate; Ribitol; Loganin; Decanoic acid; Phthalate; Phytosphingosine; (2R,3S)-3-Isopropylmalate; 3,4-Dihydroxymandelate
	Biosynthesis of secondary metabolites	Oxaloacetate; L-Aspartate; L-Cysteine; Fumarate; L-Proline; D-Glucono-1,5-lactone; Nicotinate; Loganin; (2R,3S)-3-Isopropylmalate
	Carbon metabolism	Oxaloacetate; L-Aspartate; L-Cysteine; Fumarate; D-Glucono-1,5-lactone
	Biosynthesis of amino acids	Oxaloacetate; L-Aspartate; L-Cysteine; L-Proline; (2R,3S)-3-Isopropylmalate
	Alanine, aspartate and glutamate metabolism	Oxaloacetate; L-Aspartate; Fumarate; 4-Aminobutanoate
	Nicotinate and nicotinamide metabolism	L-Aspartate; Fumarate; Nicotinate; 4-Aminobutanoate
	Pantothenate and CoA biosynthesis	L-Aspartate; L-Cysteine; Uracil
	β-Alanine metabolism	L-Aspartate; Uracil; 4-Aminobutanoate
	2-Oxocarboxylic acid metabolism	Oxaloacetate; L-Aspartate; (2R,3S)-3-Isopropylmalate
	Arginine and proline metabolism	L-Proline; 4-Aminobutanoate; Pyrrole-2-carboxylate
	Aminoacyl-tRNA biosynthesis	L-Aspartate; L-Cysteine; L-Proline
	Butanoate metabolism	Fumarate; 4-Aminobutanoate; Butanal
	ABC transporters	L-Aspartate; L-Proline; Phthalate
	Tropane, piperidine and pyridine alkaloid biosynthesis	Nicotinate; Piperine
	Citrate cycle (TCA cycle)	Oxaloacetate; Fumarate
	Pyruvate metabolism	Oxaloacetate; Fumarate
	Carbon fixation in photosynthetic organisms	Oxaloacetate; L-Aspartate
	Cysteine and methionine metabolism	L-Aspartate; L-Cysteine
	Arginine biosynthesis	L-Aspartate; Fumarate
	Cyanoamino acid metabolism	L-Aspartate; L-Cysteine
	Tyrosine metabolism	Fumarate; 3,4-Dihydroxymandelate
	Glycine, serine and threonine metabolism	L-Aspartate; L-Cysteine
T400L vs T100L	Metabolic pathways	Oxaloacetate; L-Aspartate; Uracil; L-Proline; Nicotinate; 4-Aminobutanoate; Allantoate; D-Glucono-1,5-lactone 6-phosphate; Loganin; Phthalate; 1 Sucrose 6'-phosphate; (2R,3S)-3-Isopropylmalate; Dehydroascorbate
	Biosynthesis of secondary metabolites	Oxaloacetate; L-Aspartate; L-Proline; Nicotinate; D-Glucono-1,5-lactone 6-phosphate; Loganin; (2R,3S)-3-Isopropylmalate
	Nicotinate and nicotinamide metabolism	L-Aspartate; Nicotinate; 4-Aminobutanoate; Maleamate
	Biosynthesis of amino acids	Oxaloacetate; L-Aspartate; L-Proline; (2R,3S)-3-Isopropylmalate
	Alanine, aspartate and glutamate metabolism	Oxaloacetate; L-Aspartate; 4-Aminobutanoate
	2-Oxocarboxylic acid metabolism	Oxaloacetate; L-Aspartate; (2R,3S)-3-Isopropylmalate
	ABC transporters	L-Aspartate; L-Proline; Phthalate
	β-Alanine metabolism	L-Aspartate; Uracil; 4-Aminobutanoate
	Arginine and proline metabolism	L-Proline; 4-Aminobutanoate; Pyrrole-2-carboxylate
	Carbon metabolism	Oxaloacetate; L-Aspartate; D-Glucono-1,5-lactone 6-phosphate
	Aminoacyl-tRNA biosynthesis	L-Aspartate; L-Proline
	Carbon fixation in photosynthetic organisms	Oxaloacetate; L-Aspartate
	Butanoate metabolism	4-Aminobutanoate; Butanal
	Pantothenate and CoA biosynthesis	L-Aspartate; Uracil
