# Supplementary material for: Comprehensive transcriptome and metabolome profiling reveal metabolic mechanisms of Nitraria sibirica Pall. to salt stress
Source: Sci Rep. 2021 Jun 18;11:12878. doi: 10.1038/s41598-021-92317-6 (PMC8213879; doi:10.1038/s41598-021-92317-6)
Supplement: Supplementary file 5 — Supplementary Table S4. [file 41598_2021_92317_MOESM5_ESM.xlsx]

## Sheet: Sheet1
SUPPLEMENTARY INFORMATION Title: Comprehensive transcriptome and metabolome profiling reveal metabolic mechanisms of Nitraria sibirica Pall. to salt stress Authors: Huanyong Li, Xiaoqian Tang, Xiuyan Yang, Huaxin Zhang
Comprehensive analysis of metabolic pathways under three different treatments in leaves
Pathway	Number of total metabolites	Number of hits metabolites	Raw p	-ln(p)	Impact
Alanine, aspartate and glutamate metabolism	22	4	0.0016794	6.3893	0.27587
Arginine and proline metabolism	38	4	0.012802	4.3581	0.08669
Nicotinate and nicotinamide metabolism	12	2	0.033801	3.3873	0
Citrate cycle (TCA cycle)	20	2	0.086053	2.4528	0.10945
Carbon fixation in photosynthetic organisms	21	2	0.093672	2.368	0.12631
Glutathione metabolism	26	2	0.13438	2.0071	0
Cysteine and methionine metabolism	34	2	0.20572	1.5813	0.04167
Lysine biosynthesis	10	1	0.22313	1.5	0
Aminoacyl-tRNA biosynthesis	67	3	0.22968	1.4711	0
Cyanoamino acid metabolism	11	1	0.24258	1.4164	0
Thiamine metabolism	11	1	0.24258	1.4164	0
beta-Alanine metabolism	12	1	0.26156	1.3411	0
Sulfur metabolism	12	1	0.26156	1.3411	0.13333
Ascorbate and aldarate metabolism	15	1	0.31578	1.1527	0
Glyoxylate and dicarboxylate metabolism	17	1	0.34976	1.0505	0.03061
Tyrosine metabolism	18	1	0.36613	1.0048	0
Butanoate metabolism	18	1	0.36613	1.0048	0
Pentose phosphate pathway	18	1	0.36613	1.0048	0.03369
Pyruvate metabolism	21	1	0.41288	0.88459	0.02486
Glycolysis or Gluconeogenesis	25	1	0.47005	0.75491	0
Valine, leucine and isoleucine biosynthesis	26	1	0.48348	0.72675	0.0178
Glycine, serine and threonine metabolism	30	1	0.53397	0.62742	0
Starch and sucrose metabolism	30	1	0.53397	0.62742	0
Pyrimidine metabolism	38	1	0.621	0.47643	0
Fatty acid biosynthesis	49	1	0.71539	0.33493	0
Purine metabolism	61	1	0.79238	0.23271	0
