# Supplementary material for: Comprehensive transcriptome and metabolome profiling reveal metabolic mechanisms of Nitraria sibirica Pall. to salt stress
Source: Sci Rep. 2021 Jun 18;11:12878. doi: 10.1038/s41598-021-92317-6 (PMC8213879; doi:10.1038/s41598-021-92317-6)
Supplement: Supplementary file 6 — Supplementary Table S5. [file 41598_2021_92317_MOESM6_ESM.xlsx]

## Sheet: Sheet1
SUPPLEMENTARY INFORMATION Title: Comprehensive transcriptome and metabolome profiling reveal metabolic mechanisms of Nitraria sibirica Pall. to salt stress Authors: Huanyong Li, Xiaoqian Tang, Xiuyan Yang, Huaxin Zhang
Differential metabolites and differential genes mapped in KEGG Pathway in N. sibirica leaves
Treatment	KEGG Pathway	Genes	Metabolite
T100L vs T0L	Biosynthesis of secondary metabolites	ACS7, ASP1, CAD1, CCR1, CM2, DGK1, DGK5, GA2OX2, GAD4, GPAT3, HMG1, OPR3 PAL1, CAT3, PAP1, SDR1, IDH1, PAI1,	L-Cysteine
	Metabolic pathways	ACS7, AMY2, ASP1, CAD1, CCR1, CM2, DGK1, DGK5, GAD4, GPAT3, HMG1, OPR3 PAL1, SAMDC, IDH1, PAI1	L-Cysteine, Ribitol
	Plant-pathogen interaction	CERK1, CML38, CML42, CPK16, CPK28, CPK32, CPK4, MAPK3, RBOHA, RBOHD, WRKY33
	MAPK signaling pathway-plant	MAPK3, PYL4, RBOHA, RBOHD, WRKY33, YDA, CAT3
	Biosynthesis of amino acids	ASP1, CM2, IDH1, PAI1	L-Cysteine
	Phenylpropanoid biosynthesis	CAD1, CCR1, PAL1, SCPL19, ALDH2C4
	Glycerophospholipid metabolism	DGK1, DGK5, GPAT3, PAP1
	Cysteine and methionine metabolism	ACS7, ASP1, SAMDC	L-Cysteine
	Plant hormone signal transduction	IAA7, PYL4, TIFY10B, PAP1
	Glycerolipid metabolism	DGK1, DGK5, GPAT3, PAP1
	Carbon metabolism	ASP1, CAT3, IDH1	L-Cysteine
	Phenylalanine, tyrosine and tryptophan biosynthesis	ASP1, CM2, PAI1
	Spliceosome	RS31, RH20
	Tryptophan metabolism	CAT3	2-Aminophenol
	Phosphatidylinositol signaling system	DGK1, DGK5
	Ascorbate and aldarate metabolism	MIOX1, MIOX2
	Phenylalanine metabolism	ASP1, PAL1
	2-Oxocarboxylic acid metabolism	ASP1, IDH1
	Inositol phosphate metabolism	MIOX1, MIOX2
	Starch and sucrose metabolism	AMY2, BAM1
	Protein processing in endoplasmic reticulum	P58IPK, PUX2
	Alanine, aspartate and glutamate metabolism	ASP1, GAD4
	Arginine and proline metabolism	ASP1, SAMDC
	Circadian rhythm - plant	LHY, PAP1
	Endocytosis	EHD2, VPS2.1
	Taurine and hypotaurine metabolism	GAD4	L-Cysteine
T400L vs T0L	Metabolic pathways	ASP1, PAL1	Oxaloacetate, L-Aspartate, L-Cysteine, Uracil, Fumarate, L-Proline, D-Glucono-1,5-lactone, 4-Aminobutanoate, Loganin, Decanoic acid, (2R,3S)-3-Isopropylmalate, Phytosphingosine, Nicotinate, Ribitol, Phthalate
	Biosynthesis of secondary metabolites	ASP1, GA2OX2, PAL1	Oxaloacetate, L-Aspartate, L-Cysteine, Fumarate, L-Proline, D-Glucono-1,5-lactone, Loganin, (2R,3S)-3-Isopropylmalate, Nicotinate
	Carbon metabolism	ASP1	Oxaloacetate, L-Aspartate, L-Cysteine, Fumarate, D-Glucono-1,5-lactone
	Biosynthesis of amino acids	ASP1	Oxaloacetate, L-Aspartate, L-Cysteine, L-Proline, (2R,3S)-3-Isopropylmalate
	Alanine, aspartate and glutamate metabolism	ASP1	Oxaloacetate, L-Aspartate, Fumarate, 4-Aminobutanoate
	Nicotinate and nicotinamide metabolism		L-Aspartate, Fumarate, 4-Aminobutanoate, Nicotinate
	Arginine and proline metabolism	ASP1	L-Proline, 4-Aminobutanoate, Pyrrole-2-carboxylate
	2-Oxocarboxylic acid metabolism	ASP1	Oxaloacetate, L-Aspartate, (2R,3S)-3-Isopropylmalate
	Arginine biosynthesis	ASP1	L-Aspartate, Fumarate
	Cysteine and methionine metabolism	ASP1	L-Aspartate, L-Cysteine
	Butanoate metabolism		Fumarate, 4-Aminobutanoate, Butanal
	beta-Alanine metabolism		L-Aspartate, Uracil, 4-Aminobutanoate
	Carbon fixation in photosynthetic organisms	ASP1	Oxaloacetate, L-Aspartate
	ABC transporters		L-Aspartate, L-Proline, Phthalate
	Tropane, piperidine and pyridine alkaloid biosynthesis	ASP1	Piperine, Nicotinate
	Pantothenate and CoA biosynthesis		L-Aspartate, L-Cysteine, Uracil
	Aminoacyl-tRNA biosynthesis		L-Aspartate, L-Cysteine, L-Proline
	Phenylalanine metabolism	ASP1, PAL1	Fumarate
	Glycine, serine and threonine metabolism		L-Aspartate, L-Cysteine
	Plant-pathogen interaction	CML38, CPK32
	Pyruvate metabolism		Oxaloacetate, Fumarate
	MAPK signaling pathway - plant	PYL4, YDA
	Tyrosine metabolism	ASP1	Fumarate
	RNA transport	EIF4G, TIF3B1
	Cyanoamino acid metabolism		L-Aspartate, L-Cysteine
	Citrate cycle (TCA cycle)		Oxaloacetate, Fumarate
	Ribosome	RPL4, RPS6
Note: *The function annotation and gene number of genes were shown in the following table. Bold font indicates up-regulation of gene expression or metabolite content, and non-bold font indicates down-regulation of gene expression or metabolite content.
Genefunctional annotation and gene number of the gene mapped to KEGG
Gene name	Gene id	Swissprot.description
ACS7	Cluster-23439.11408	1-aminocyclopropane-1-carboxylate synthase 7
ALDH2C4	Cluster-23439.62682	aldehyde dehydrogenase 2C4
AMY2	Cluster-23439.58578	alpha-amylase-like 2
ASP1	Cluster-23439.37109	aspartate aminotransferase 1
BAM1	Cluster-23439.50936	beta-amylase 1
CAD1	Cluster-23439.81260	MAC/Perforin domain-containing protein
CAT3	Cluster-23439.52329	catalase 3
CCR1	Cluster-23439.58198	cinnamoyl coa reductase 1
CERK1	Cluster-23439.29421	chitin elicitor receptor kinase 1
CM2	Cluster-23439.73044	chorismate mutase 2
CML38	Cluster-23439.51026	calmodulin-like 38
CML42	Cluster-23439.55708	calmodulin like 42
CPK16	Cluster-23439.40342	calcium-dependent protein kinase 16
CPK28	Cluster-23439.76652	calcium-dependent protein kinase 28
CPK32	Cluster-23439.65766	calcium-dependent protein kinase 32
CPK4	Cluster-23439.51166	calcium-dependent protein kinase 4
DGK1	Cluster-23439.62665	diacylglycerol kinase1
DGK5	Cluster-23439.60081	diacylglycerol kinase 5
EHD2	Cluster-23439.38972	EPS15 homology domain 2
EIF4G	Cluster-23439.57241	eukaryotic translation initiation factor 4G
GA2OX2	Cluster-23439.67610	gibberellin 2-oxidase
GAD4	Cluster-23439.41260	glutamate decarboxylase 4
GPAT3	Cluster-23439.73651	glycerol-3-phosphate acyltransferase 3
HMG1	Cluster-23439.53774	hydroxy methylglutaryl CoA reductase 1
IAA7	Cluster-23439.9086	indole-3-acetic acid 7
IDH1	Cluster-23439.50961	isocitrate dehydrogenase 1
LHY	Cluster-23439.53174	Homeodomain-like superfamily protein
MIOX1	Cluster-23439.66408	myo-inositol oxygenase 1
MIOX2	Cluster-23439.85592	myo-inositol oxygenase 2
MAPK3	Cluster-23439.54319	mitogen-activated protein kinase 3
OPR3	Cluster-23439.66267	oxophytodienoate-reductase 3
P58IPK	Cluster-23439.49507	DnaJ P58IPK-like protein
PAI1	Cluster-23439.65502	phosphoribosylanthranilate isomerase 1
PAL1	Cluster-23439.57076	PHE ammonia lyase 1
PAP1	Cluster-23439.74569	production of anthocyanin pigment 1
PUX2	Cluster-23439.34984	plant UBX domain-containing protein 2
PYL4	Cluster-23439.57843	PYR1-like 4
RBOHA	Cluster-23439.39131	respiratory burst oxidase homolog A
RBOHD	Cluster-23439.57507	respiratory burst oxidase homologue D
RH20	Cluster-23439.48635	DEA(D/H)-box RNA helicase family protein
RPL4	Cluster-23439.46587	ribosomal protein L4
RPS6	Cluster-23439.26145	ribosomal protein S6
RS31	Cluster-23439.55815	RNA-binding (RRM/RBD/RNP motifs) family protein
SAMDC	Cluster-23439.58391	S-adenosylmethionine decarboxylase
SCPL19	Cluster-23439.48151	serine carboxypeptidase-like 19
SDR1	Cluster-23439.20573	NAD(P)-binding Rossmann-fold superfamily protein
TIF3B1	Cluster-23439.57640	translation initiation factor 3B1
TIFY10B	Cluster-23439.22845	TIFY domain/Divergent CCT motif family protein
VPS2.1	Cluster-23439.63210	SNF7 family protein
WRKY33	Cluster-23439.57362	WRKY DNA-binding protein 33
YDA	Cluster-23439.91047	Protein kinase superfamily protein
